# Supplementary material for: Analysis of a shark reveals ancient, Wnt-dependent, habenular asymmetries in vertebrates
Source: Nat Commun. 2024 Nov 25;15:10194. doi: 10.1038/s41467-024-54042-2 (PMC11589584; doi:10.1038/s41467-024-54042-2)
Supplement: Supplementary file 4 — Supplementary Data 1 [file 41467_2024_54042_MOESM4_ESM.xlsx]

## Sheet: Transcriptomic analysis_Left an
target_id	gene	annot	pval	qval	b	fold_change	se_b	mean_obs	var_obs	tech_var	sigma_sq	smooth_sigma_sq	final_sigma_sq
Cluster-5123.1	Kiss1	Kiss1	2.45055e-102	6.33101e-98	-2.26438	9.62517	0.105423	6.75748	1.54856	0.00239651	0.0105251	0.0142746	0.0142746
XM_038793757.1	Ak5	sp_A4IFD0_KAD5_BOVIN_Adenylate_kinase_isoenzyme_5_OS=Bos_taurus_OX=9913_GN=Ak5_PE=2_SV=1	2.96799e-78	3.8339e-74	-2.24725	9.46164	0.119999	6.71838	1.5789	0.00252502	0.0190745	0.0145315	0.0190745
XM_038786182.1	Stxbp6	sp_Q8R3T5_STXB6_MOUSE_Syntaxin-binding_protein_6_OS=Mus_musculus_OX=10090_GN=Stxbp6_PE=1_SV=1	3.57109e-70	3.0753e-66	-1.54081	4.66839	0.0870072	7.62679	0.717292	0.000727462	0.00653933	0.0106279	0.0106279
XM_038777540.1	Sstr2	sp_P30875_SSR2_MOUSE_Somatostatin_receptor_type_2_OS=Mus_musculus_OX=10090_GN=Sstr2_PE=2_SV=1	1.02923e-54	6.64752e-51	1.4873	4.42511	0.0954749	7.03614	0.777082	0.00097601	0.00257534	0.0126972	0.0126972
XM_038811423.1	Prox1	sp_P48437_PROX1_MOUSE_Prospero_homeobox_protein_1_OS=Mus_musculus_OX=10090_GN=Prox1_PE=1_SV=2	4.2996e-54	2.2216e-50	-1.27084	3.56384	0.0820626	8.3819	0.487815	0.000351051	0.00487215	0.00975035	0.00975035
XM_038809435.1	Ca8	sp_P35219_CAH8_HUMAN_Carbonic_anhydrase-related_protein_OS=Homo_sapiens_OX=9606_GN=CA8_PE=1_SV=3	1.36223e-48	5.86555e-45	-2.24334	9.4248	0.153137	8.51549	1.53962	0.000375608	0.0348009	0.00974124	0.0348009
XM_038806506.1	Trhr2	sp_P34981_TRFR_HUMAN_Thyrotropin-releasing_hormone_receptor_OS=Homo_sapiens_OX=9606_GN=TRHR_PE=1_SV=1	1.0123e-47	3.7361e-44	1.59284	4.9177	0.109758	7.33399	0.883327	0.000683339	0.0173868	0.0114585	0.0173868
XM_038798915.1	Cnih3	sp_Q8TBE1_CNIH3_HUMAN_Protein_cornichon_homolog_3_OS=Homo_sapiens_OX=9606_GN=CNIH3_PE=2_SV=1	6.63918e-45	2.14404e-41	-1.18312	3.26455	0.084145	7.95971	0.643881	0.000571168	0.00358654	0.0100494	0.0100494
XM_038774804.1	Adcy4	sp_Q80TL1_ADCY2_MOUSE_Adenylate_cyclase_type_2_OS=Mus_musculus_OX=10090_GN=Adcy2_PE=1_SV=2	2.98381e-39	8.5652e-36	2.00186	7.40279	0.152726	7.37029	1.39955	0.000918477	0.0340695	0.0113365	0.0340695
XM_038792142.1	Gpr78	sp_Q8NDV2_GPR26_HUMAN_G-protein_coupled_receptor_26_OS=Homo_sapiens_OX=9606_GN=GPR26_PE=1_SV=1	1.62765e-38	4.02625e-35	1.0684	2.91073	0.0823233	8.12619	0.348835	0.000285448	0.00924182	0.00988024	0.00988024
Cluster-14004.0	nd		1.71429e-38	4.02625e-35	1.62459	5.07632	0.125217	7.48269	0.807603	0.000734831	0.0227841	0.0109942	0.0227841
XM_038801411.1	Adamts5	sp_Q9R001_ATS5_MOUSE_A_disintegrin_and_metalloproteinase_with_thrombospondin_motifs_5_OS=Mus_musculus_OX=10090_GN=Adamts5_PE=2_SV=2	1.1563e-37	2.48942e-34	-1.47315	4.36294	0.114847	6.44417	0.760262	0.0031774	0.00452352	0.0166072	0.0166072
XM_038820560.1	Plxna2	sp_O75051_PLXA2_HUMAN_Plexin-A2_OS=Homo_sapiens_OX=9606_GN=PLXNA2_PE=1_SV=4	2.09695e-37	4.16729e-34	1.04022	2.82983	0.0813884	8.52405	0.331225	0.000194083	0.00670543	0.00974203	0.00974203
XM_038807896.1	Spon1	sp_Q9HCB6_SPON1_HUMAN_Spondin-1_OS=Homo_sapiens_OX=9606_GN=SPON1_PE=1_SV=2	3.54158e-36	6.53548e-33	1.19267	3.29585	0.0949639	7.58328	0.438804	0.000567672	0.0129596	0.0107304	0.0129596
XM_038808815.1	Wisp1	sp_O95388_WISP1_HUMAN_WNT1-inducible-signaling_pathway_protein_1_OS=Homo_sapiens_OX=9606_GN=WISP1_PE=1_SV=1	5.42716e-33	9.34737e-30	-1.75174	5.7646	0.146406	5.69358	0.959579	0.00650964	0.0112702	0.0256426	0.0256426
XM_038790636.1	Arid3a	sp_A2BEA6_ARI3A_DANRE_AT-rich_interactive_domain-containing_protein_3A_OS=Danio_rerio_OX=7955_GN=arid3a_PE=1_SV=1	1.58551e-32	2.5601e-29	1.60725	4.98909	0.135341	5.7734	0.839125	0.00307705	0.0161195	0.0243988	0.0243988
XM_038785054.1	Ak1/5 part2	sp_P00568_KAD1_HUMAN_Adenylate_kinase_isoenzyme_1_OS=Homo_sapiens_OX=9606_GN=AK1_PE=1_SV=3	4.66344e-32	7.03043e-29	-1.55985	4.75811	0.132359	6.89284	0.768038	0.00179875	0.0244795	0.0134544	0.0244795
XM_038793760.1	St6galnac5	sp_Q9QYJ1_SIA7E_MOUSE_Alpha-N-acetylgalactosaminide_alpha-2,6-sialyltransferase_5_OS=Mus_musculus_OX=10090_GN=St6galnac5_PE=2_SV=1	4.89831e-32	7.03043e-29	-1.08638	2.96353	0.0922156	7.26838	0.364247	0.00106115	0.00304751	0.0116944	0.0116944
XM_038811107.1	Rergl	sp_Q6DGN0_RERGL_DANRE_Ras-related_and_estrogen-regulated_growth_inhibitor-like_protein_OS=Danio_rerio_OX=7955_GN=rergl_PE=2_SV=1	1.66683e-30	2.26645e-27	-1.22167	3.39286	0.10642	6.65705	0.47292	0.00203461	0.000772471	0.0149531	0.0149531
XM_038781563.1	Ntng2	sp_Q8R4F1_NTNG2_MOUSE_Netrin-G2_OS=Mus_musculus_OX=10090_GN=Ntng2_PE=1_SV=2	2.26806e-30	2.92977e-27	1.31201	3.71363	0.114555	8.09205	0.529666	0.000362547	0.0193217	0.00990905	0.0193217
XM_038817900.1	Pcdh17	sp_O14917_PCD17_HUMAN_Protocadherin-17_OS=Homo_sapiens_OX=9606_GN=PCDH17_PE=2_SV=2	4.33685e-30	5.33536e-27	0.931487	2.53828	0.0817322	8.28985	0.275755	0.000240223	0.0074742	0.00978001	0.00978001
XM_038809850.1	Stac	sp_A0JNJ1_STAC_BOVIN_SH3_and_cysteine-rich_domain-containing_protein_OS=Bos_taurus_OX=9913_GN=STAC_PE=2_SV=1	3.65501e-29	4.29215e-26	1.03629	2.81875	0.0924464	7.17895	0.363656	0.000770513	0.00920319	0.012049	0.012049
XM_038822141.1	Stk32c	sp_Q86UX6_ST32C_HUMAN_Serine/threonine-protein_kinase_32C_OS=Homo_sapiens_OX=9606_GN=STK32C_PE=1_SV=1	2.97715e-28	3.34412e-25	0.970001	2.63795	0.088002	7.47006	0.29284	0.000586386	0.00968676	0.0110301	0.0110301
Cluster-18650.0	nd		6.14123e-28	6.61078e-25	-1.67243	5.32508	0.152634	5.57915	0.849111	0.00743948	-0.00112411	0.0275061	0.0275061
XM_038806739.1	Irx6	sp_P78412_IRX6_HUMAN_Iroquois-class_homeodomain_protein_IRX-6_OS=Homo_sapiens_OX=9606_GN=IRX6_PE=2_SV=3	9.22818e-28	9.5364e-25	-1.32878	3.77643	0.121681	6.60905	0.549296	0.00233888	0.0198704	0.0152994	0.0198704
XM_038811454.1	Angptl5	sp_Q86XS5_ANGL5_HUMAN_Angiopoietin-related_protein_5_OS=Homo_sapiens_OX=9606_GN=ANGPTL5_PE=1_SV=3	7.94712e-27	7.89669e-24	-1.14315	3.13662	0.106608	8.13425	0.451907	0.000709144	0.0163388	0.00987385	0.0163388
XM_038807380.1	Tp53i11	sp_Q4QQM4_P5I11_MOUSE_Tumor_protein_p53-inducible_protein_11_OS=Mus_musculus_OX=10090_GN=Trp53i11_PE=1_SV=1	2.34176e-25	2.24072e-22	1.09612	2.99252	0.105341	6.59038	0.367124	0.00120698	0.00984599	0.0154381	0.0154381
XM_038796833.1	Htr1d	sp_Q60484_5HT1D_CAVPO_5-hydroxytryptamine_receptor_1D_OS=Cavia_porcellus_OX=10141_GN=HTR1D_PE=3_SV=1	4.33525e-25	4.00004e-22	1.39954	4.05332	0.135265	6.04684	0.608765	0.00212692	0.0253181	0.0206624	0.0253181
XM_038820843.1	Galr2	sp_O43603_GALR2_HUMAN_Galanin_receptor_type_2_OS=Homo_sapiens_OX=9606_GN=GALR2_PE=1_SV=1	6.68855e-25	5.95858e-22	2.21454	9.15715	0.214899	5.84895	1.53409	0.00448411	0.0647882	0.0232752	0.0647882
XM_038787297.1	Nrp2	sp_O35276_NRP2_RAT_Neuropilin-2_OS=Rattus_norvegicus_OX=10116_GN=Nrp2_PE=2_SV=1	7.06559e-25	6.08465e-22	0.841544	2.31995	0.0817054	8.28555	0.325251	0.000231802	0.00849134	0.00978186	0.00978186
Cluster-3543.0	Akain1/C18orf42/nd	Akain1/C18orf42	8.41345e-25	7.01166e-22	1.35318	3.86972	0.131595	7.13536	0.608554	0.000763886	0.025212	0.0122359	0.025212
XM_038820366.1	Lhfpl5	sp_Q7ZZL8_LHPL5_CHICK_LHFPL_tetraspan_subfamily_member_5_protein_OS=Gallus_gallus_OX=9031_GN=LHFPL5_PE=2_SV=1	1.25319e-24	1.01176e-21	0.892109	2.44027	0.0870821	7.53859	0.253648	0.000532025	0.00816589	0.0108429	0.0108429
XM_038817915.1	Gucy2f	sp_P51842_GUC2F_RAT_Retinal_guanylyl_cyclase_2_OS=Rattus_norvegicus_OX=10116_GN=Gucy2f_PE=2_SV=1	3.1321e-24	2.45205e-21	2.06715	7.9023	0.20355	5.88684	1.39965	0.0045022	0.0576469	0.0227393	0.0576469
XM_038818902.1	Sox1	sp_Q2Z1R2_SOX1B_DANRE_Transcription_factor_Sox-1b_OS=Danio_rerio_OX=7955_GN=sox1b_PE=2_SV=1	5.66193e-24	4.30224e-21	2.11106	8.25703	0.209066	4.90236	1.3841	0.0123045	0.0532586	0.0428451	0.0532586
XM_038776110.1	Htr2a	sp_P14842_5HT2A_RAT_5-hydroxytryptamine_receptor_2A_OS=Rattus_norvegicus_OX=10116_GN=Htr2a_PE=1_SV=1	5.85409e-24	4.32115e-21	1.80558	6.08348	0.178871	4.98162	1.00719	0.0075585	0.0279081	0.0404336	0.0404336
XM_038797843.1	Kcnh8	sp_Q96L42_KCNH8_HUMAN_Potassium_voltage-gated_channel_subfamily_H_member_8_OS=Homo_sapiens_OX=9606_GN=KCNH8_PE=2_SV=2	9.68383e-24	6.94949e-21	1.57792	4.84485	0.157088	6.09852	0.769654	0.00236503	0.0346498	0.0200515	0.0346498
XM_038785787.1	Grem1	sp_O73755_GREM1_CHICK_Gremlin-1_OS=Gallus_gallus_OX=9031_GN=GREM1_PE=2_SV=1	2.57753e-23	1.75238e-20	-1.61448	5.02525	0.162294	6.18127	0.810585	0.0035232	0.035986	0.0191293	0.035986
XM_038785822.1	Rasgrp1	sp_Q9Z1S3_GRP1_MOUSE_RAS_guanyl-releasing_protein_1_OS=Mus_musculus_OX=10090_GN=Rasgrp1_PE=1_SV=1	2.5434e-23	1.75238e-20	-1.95412	7.05768	0.19641	6.47244	1.18575	0.00310046	0.0547651	0.0163692	0.0547651
XM_038809789.1	Enpp2	sp_Q13822_ENPP2_HUMAN_Ectonucleotide_pyrophosphatase/phosphodiesterase_family_member_2_OS=Homo_sapiens_OX=9606_GN=ENPP2_PE=1_SV=3	3.49749e-22	2.31687e-19	-0.79056	2.20463	0.0816286	8.67437	0.215021	0.000211982	0.00241052	0.00978286	0.00978286
XM_038777734.1	Kiss1r	sp_Q6BD04_GPR54_ORENI_G-protein_coupled_receptor_54_OS=Oreochromis_niloticus_OX=8128_GN=gpr54_PE=2_SV=1	3.99882e-21	2.58274e-18	-1.27335	3.57282	0.134994	5.91281	0.561672	0.00495326	-0.00277689	0.022382	0.022382
XM_038808713.1	Ptprm	sp_P28828_PTPRM_MOUSE_Receptor-type_tyrosine-protein_phosphatase_mu_OS=Mus_musculus_OX=10090_GN=Ptprm_PE=1_SV=2	9.92803e-21	6.25587e-18	1.12263	3.07292	0.120237	6.73973	0.448064	0.00139349	0.0202919	0.0143901	0.0202919
XM_038792127.1	Anxa10	sp_Q9UJ72_ANX10_HUMAN_Annexin_A10_OS=Homo_sapiens_OX=9606_GN=ANXA10_PE=1_SV=3	1.27001e-20	7.81206e-18	1.57968	4.85342	0.169663	5.13998	0.883799	0.00693509	0.0352278	0.0362434	0.0362434
Cluster-14324.0	nd		3.18346e-20	1.91267e-17	-1.20264	3.32888	0.130543	5.96558	0.436815	0.00388137	-0.00262617	0.0216807	0.0216807
XM_038809350.1	Oprk1	sp_P33534_OPRK_MOUSE_Kappa-type_opioid_receptor_OS=Mus_musculus_OX=10090_GN=Oprk1_PE=1_SV=1	5.52109e-20	3.24176e-17	-1.33209	3.78894	0.145531	6.14396	0.57221	0.00317728	0.0285914	0.0195368	0.0285914
XM_038780043.1	Kcnd2	sp_Q9NZV8_KCND2_HUMAN_Potassium_voltage-gated_channel_subfamily_D_member_2_OS=Homo_sapiens_OX=9606_GN=KCND2_PE=1_SV=2	7.64887e-20	4.3913e-17	-0.838827	2.31365	0.0919963	7.25834	0.247039	0.000962646	0.00622234	0.0117323	0.0117323
Cluster-17135.0	nd		1.04827e-19	5.88742e-17	-1.3478	3.84895	0.148374	5.5689	0.556362	0.0053436	0.00568766	0.0276786	0.0276786
Cluster-19096.0	Gng14	sp_Q28024_GBG12_BOVIN_Guanine_nucleotide-binding_protein_G(I)/G(S)/G(O)_subunit_gamma-12_OS=Bos_taurus_OX=9913_GN=GNG12_PE=1_SV=2	1.37942e-19	7.58242e-17	-1.71486	5.55591	0.189406	5.93173	1.078	0.00645573	0.0473561	0.0221269	0.0473561
XR_005461097.1	Dlgap3	sp_Q8BJ42_DLGP2_MOUSE_Disks_large-associated_protein_2_OS=Mus_musculus_OX=10090_GN=Dlgap2_PE=1_SV=2	1.53069e-19	8.2386e-17	0.868599	2.38357	0.0960569	6.98429	0.242211	0.000881936	0.00955502	0.0129585	0.0129585
XR_005460952.1	nd		1.68562e-19	8.88734e-17	-1.20975	3.35263	0.13394	5.9641	0.529769	0.00520989	0.00731523	0.0217	0.0217
XM_038806812.1	Nrn1	sp_Q90ZM9_NRN1A_XENLA_Neuritin-A_OS=Xenopus_laevis_OX=8355_GN=nrn1-a_PE=2_SV=1	1.87356e-19	9.68069e-17	0.830027	2.29338	0.0920163	7.18584	0.23084	0.000680219	0.0117009	0.0120203	0.0120203
XM_038789119.1	Tmeff2	sp_Q9QYM9_TEFF2_MOUSE_Tomoregulin-2_OS=Mus_musculus_OX=10090_GN=Tmeff2_PE=2_SV=1	2.56865e-19	1.3012e-16	0.739994	2.09592	0.0823515	8.97703	0.179827	0.000149505	0.00907833	0.0100232	0.0100232
XM_038791600.1	Fgfbp1	sp_Q9QY10_FGFP1_RAT_Fibroblast_growth_factor-binding_protein_1_OS=Rattus_norvegicus_OX=10116_GN=Fgfbp1_PE=1_SV=1	3.24113e-19	1.61028e-16	0.732546	2.08037	0.0817557	8.79529	0.172885	0.000172823	0.00355548	0.00985316	0.00985316
XM_038818584.1	Slc5a7	sp_Q8UWF0_SC5A7_TORMA_High-affinity_choline_transporter_1_OS=Torpedo_marmorata_OX=7788_GN=CHT1_PE=2_SV=1	5.02856e-19	2.45119e-16	-0.728964	2.07293	0.0817991	8.41343	0.174919	0.000292066	0.00390645	0.00974458	0.00974458
Cluster-2068.10132	nd		6.55339e-19	3.13531e-16	-1.13488	3.1108	0.12777	8.48028	0.420619	0.000386132	0.0241015	0.00973974	0.0241015
XM_038803556.1	Eya2	sp_P97767_EYA1_MOUSE_Eyes_absent_homolog_1_OS=Mus_musculus_OX=10090_GN=Eya1_PE=1_SV=3	1.06963e-18	5.02433e-16	-0.917231	2.50235	0.103905	6.70072	0.25839	0.00154389	0.00348484	0.0146505	0.0146505
XM_038811892.1	Prkcq	sp_Q04759_KPCT_HUMAN_Protein_kinase_C_theta_type_OS=Homo_sapiens_OX=9606_GN=PRKCQ_PE=1_SV=3	1.11564e-18	5.1469e-16	-1.11796	3.0586	0.126711	8.06713	0.38946	0.000376117	0.0237075	0.00993196	0.0237075
XM_038804401.1	Epha5	sp_P54755_EPHA5_CHICK_Ephrin_type-A_receptor_5_OS=Gallus_gallus_OX=9031_GN=EPHA5_PE=2_SV=1	1.87291e-18	8.4889e-16	1.77868	5.92204	0.202937	6.93435	0.98619	0.00115402	0.0606211	0.0132237	0.0606211
XM_038817019.1	Rgs17	sp_Q9PWA0_RGS17_CHICK_Regulator_of_G-protein_signaling_17_OS=Gallus_gallus_OX=9031_GN=RGS17_PE=2_SV=1	2.01217e-18	8.96285e-16	0.813935	2.25677	0.092951	7.15576	0.244691	0.000812582	0.00291607	0.0121472	0.0121472
XM_038816279.1	Fam43a	sp_Q8N2R8_FA43A_HUMAN_Protein_FAM43A_OS=Homo_sapiens_OX=9606_GN=FAM43A_PE=2_SV=2	2.97462e-18	1.30253e-15	-1.61442	5.025	0.185302	6.36579	0.836754	0.00271508	0.0487899	0.017299	0.0487899
XM_038783535.1	Cacna1i	sp_Q9Z0Y8_CAC1I_RAT_Voltage-dependent_T-type_calcium_channel_subunit_alpha-1I_OS=Rattus_norvegicus_OX=10116_GN=Cacna1i_PE=1_SV=3	8.58096e-18	3.69482e-15	1.56306	4.77343	0.181931	5.5685	0.766766	0.0032186	0.0464295	0.0276853	0.0464295
XM_038818280.1	Collagenase-3	sp_Q10835_MMP13_XENLA_Collagenase_3_(Fragment)_OS=Xenopus_laevis_OX=8355_GN=mmp13_PE=2_SV=1	1.65445e-17	7.00701e-15	-2.4156	11.1965	0.283661	5.30539	1.82839	0.0143544	0.106341	0.0325603	0.106341
XM_038798070.1	Rps6ka2	sp_P18652_KS6AA_CHICK_Ribosomal_protein_S6_kinase_2_alpha_OS=Gallus_gallus_OX=9031_GN=RPS6KA_PE=2_SV=1	1.94944e-17	8.1232e-15	-0.725916	2.06662	0.0854344	8.60463	0.193753	0.000216363	0.0107322	0.00975755	0.0107322
XM_038784164.1	Rpp25	sp_Q9BUL9_RPP25_HUMAN_Ribonuclease_P_protein_subunit_p25_OS=Homo_sapiens_OX=9606_GN=RPP25_PE=1_SV=1	4.64986e-17	1.90681e-14	0.875792	2.40078	0.10432	6.64161	0.247934	0.00126122	0.00872893	0.0150629	0.0150629
XM_038785221.1	Unc5d	sp_Q6UXZ4_UNC5D_HUMAN_Netrin_receptor_UNC5D_OS=Homo_sapiens_OX=9606_GN=UNC5D_PE=1_SV=1	2.6319e-16	1.06242e-13	-0.71516	2.04451	0.0873308	7.55441	0.159419	0.000637756	0.00360407	0.0108022	0.0108022
XM_038791122.1	Dlc1	sp_Q96QB1_RHG07_HUMAN_Rho_GTPase-activating_protein_7_OS=Homo_sapiens_OX=9606_GN=DLC1_PE=1_SV=4	2.81758e-16	1.11988e-13	-1.00275	2.72578	0.122573	6.4874	0.316302	0.00236698	0.0201692	0.0162456	0.0201692
XM_038775967.1	Cnmd	sp_Q9PUU8_CNMD_CHICK_Leukocyte_cell-derived_chemotaxin_1_OS=Gallus_gallus_OX=9031_GN=CNMD_PE=2_SV=1	4.40877e-16	1.72577e-13	-1.11251	3.04198	0.136894	6.10314	0.388901	0.00319175	0.0249184	0.0199982	0.0249184
XM_038773090.1	Tcerg1l	sp_Q5VWI1_TCRGL_HUMAN_Transcription_elongation_regulator_1-like_protein_OS=Homo_sapiens_OX=9606_GN=TCERG1L_PE=2_SV=2	6.83381e-16	2.6211e-13	-0.733933	2.08326	0.0909069	7.24587	0.176792	0.000616054	0.00786099	0.0117801	0.0117801
XM_038822196.1	Mypn	sp_Q5DTJ9_MYPN_MOUSE_Myopalladin_OS=Mus_musculus_OX=10090_GN=Mypn_PE=1_SV=2	6.89897e-16	2.6211e-13	1.54817	4.70287	0.191788	5.455	0.762133	0.00499787	0.0501764	0.0296723	0.0501764
XM_038775015.1	Kctd12b	sp_Q50H33_KCTD8_MOUSE_BTB/POZ_domain-containing_protein_KCTD8_OS=Mus_musculus_OX=10090_GN=Kctd8_PE=1_SV=1	1.51535e-15	5.67379e-13	0.652554	1.92044	0.0818179	8.87461	0.162925	0.000123538	0.00694625	0.00991772	0.00991772
XM_038810827.1	Grm2	sp_P31422_GRM3_RAT_Metabotropic_glutamate_receptor_3_OS=Rattus_norvegicus_OX=10116_GN=Grm3_PE=1_SV=1	2.44193e-15	9.01246e-13	1.11278	3.0428	0.140564	8.25314	0.551438	0.000321923	0.0293153	0.00979718	0.0293153
XM_038816773.1	Gucy1b2	sp_P22717_GCYB2_RAT_Guanylate_cyclase_soluble_subunit_beta-2_OS=Rattus_norvegicus_OX=10116_GN=Gucy1b2_PE=2_SV=1	3.24507e-15	1.18079e-12	-1.12869	3.0916	0.143215	5.70325	0.401787	0.00527582	0.00801236	0.0254898	0.0254898
XM_038816741.1	Prrt1	sp_Q6MG82_PRRT1_RAT_Proline-rich_transmembrane_protein_1_OS=Rattus_norvegicus_OX=10116_GN=Prrt1_PE=1_SV=2	4.52568e-15	1.6239e-12	0.639568	1.89566	0.0815834	8.36016	0.184268	0.000228147	0.00735125	0.00975563	0.00975563
XM_038779329.1	Plxdc1	sp_Q8IUK5_PLDX1_HUMAN_Plexin_domain-containing_protein_1_OS=Homo_sapiens_OX=9606_GN=PLXDC1_PE=1_SV=2	6.60497e-15	2.33753e-12	-1.09097	2.97715	0.140014	6.82813	0.439931	0.0017112	0.0276948	0.0138334	0.0276948
XM_038811974.1	Grm3	sp_Q14832_GRM3_HUMAN_Metabotropic_glutamate_receptor_3_OS=Homo_sapiens_OX=9606_GN=GRM3_PE=1_SV=2	7.69698e-15	2.67361e-12	1.11421	3.04715	0.143353	8.0915	0.394866	0.000306421	0.0305187	0.00990954	0.0305187
XM_038812402.1	Cpne9	sp_Q8IYJ1_CPNE9_HUMAN_Copine-9_OS=Homo_sapiens_OX=9606_GN=CPNE9_PE=1_SV=3	7.76158e-15	2.67361e-12	-0.753826	2.12512	0.0969999	7.14007	0.24255	0.000942918	0.0131706	0.0122153	0.0131706
XM_038810170.1	Trib1	sp_Q96RU8_TRIB1_HUMAN_Tribbles_homolog_1_OS=Homo_sapiens_OX=9606_GN=TRIB1_PE=1_SV=2	9.85825e-15	3.35116e-12	-1.07235	2.92223	0.138527	5.80045	0.415973	0.00479667	0.0126229	0.0239879	0.0239879
XM_038797774.1	Adcy1	sp_P19754_ADCY1_BOVIN_Adenylate_cyclase_type_1_OS=Bos_taurus_OX=9913_GN=ADCY1_PE=1_SV=1	2.08521e-14	6.99628e-12	1.40584	4.07895	0.183884	6.26746	0.623457	0.00229372	0.0484262	0.0182373	0.0484262
XM_038820547.1	Cpne5	sp_Q9HCH3_CPNE5_HUMAN_Copine-5_OS=Homo_sapiens_OX=9606_GN=CPNE5_PE=1_SV=2	3.31559e-14	1.09818e-11	0.719857	2.05414	0.0949008	7.04648	0.168154	0.000862511	0.0104039	0.0126467	0.0126467
XM_038775244.1	Arhgap6	sp_O54834_RHG06_MOUSE_Rho_GTPase-activating_protein_6_OS=Mus_musculus_OX=10090_GN=Arhgap6_PE=1_SV=3	8.11375e-14	2.6534e-11	1.47069	4.35224	0.19692	5.53825	0.719717	0.00457203	0.0535943	0.0282007	0.0535943
Cluster-6436.0	nd		9.24702e-14	2.98621e-11	2.68483	14.6558	0.36032	3.59141	2.23246	0.0586463	-0.0186685	0.1361	0.1361
XM_038821090.1	Prkcb	sp_P68403_KPCB_RAT_Protein_kinase_C_beta_type_OS=Rattus_norvegicus_OX=10116_GN=Prkcb_PE=1_SV=3	1.08311e-13	3.45459e-11	-0.608507	1.83769	0.0818948	8.82744	0.121263	0.000182581	0.00364486	0.00987755	0.00987755
XM_038812516.1	Kldhc8b	sp_Q5RCW7_KLD8B_PONAB_Kelch_domain-containing_protein_8B_OS=Pongo_abelii_OX=9601_GN=KLHDC8B_PE=2_SV=1	2.05583e-13	6.47713e-11	0.599231	1.82072	0.0815822	8.43012	0.129268	0.00024106	0.00899311	0.00974243	0.00974243
XM_038816027.1	Per2	sp_Q8QGQ8_PER2_CHICK_Period_circadian_protein_homolog_2_OS=Gallus_gallus_OX=9031_GN=PER2_PE=2_SV=1	4.96732e-13	1.54615e-10	-1.11235	3.04149	0.153933	5.43877	0.385257	0.00557356	0.0174367	0.0299695	0.0299695
XM_038804231.1	Chrnb3	sp_P43679_ACHB3_CHICK_Neuronal_acetylcholine_receptor_subunit_beta-3_OS=Gallus_gallus_OX=9031_GN=CHRNB3_PE=2_SV=2	5.21337e-13	1.60342e-10	-0.788908	2.20099	0.109273	6.53324	0.200559	0.00203384	0.015004	0.015877	0.015877
XM_038802384.1	Upk1b	sp_P38573_UPK1B_BOVIN_Uroplakin-1b_OS=Bos_taurus_OX=9913_GN=UPK1B_PE=1_SV=4	5.32294e-13	1.61786e-10	2.05652	7.8187	0.284963	4.882	1.36797	0.00965077	0.112155	0.0435044	0.112155
XM_038822178.1	Ppp1r3c	sp_Q0VCR4_PPR3C_BOVIN_Protein_phosphatase_1_regulatory_subunit_3C_OS=Bos_taurus_OX=9913_GN=PPP1R3C_PE=2_SV=1	6.15968e-13	1.85041e-10	1.35597	3.88052	0.18841	4.84694	0.571549	0.00856709	0.0246899	0.0446804	0.0446804
XM_038801256.1	Chodl	sp_Q9CXM0_CHODL_MOUSE_Chondrolectin_OS=Mus_musculus_OX=10090_GN=Chodl_PE=1_SV=3	6.47065e-13	1.92148e-10	-1.47644	4.37733	0.205341	5.58901	0.834762	0.00747755	0.0557698	0.0273411	0.0557698
XM_038802914.1	Bmp7	sp_P23359_BMP7_MOUSE_Bone_morphogenetic_protein_7_OS=Mus_musculus_OX=10090_GN=Bmp7_PE=1_SV=2	8.07015e-13	2.36923e-10	0.825589	2.28323	0.115306	6.27947	0.232894	0.00182502	0.00526644	0.0181183	0.0181183
Cluster-14004.1	nd		9.14625e-13	2.65498e-10	1.18591	3.27365	0.166029	6.02969	0.446984	0.0021985	0.0391498	0.0208713	0.0391498
XM_038780529.1	Trhde	sp_Q10836_TRHDE_RAT_Thyrotropin-releasing_hormone-degrading_ectoenzyme_OS=Rattus_norvegicus_OX=10116_GN=Trhde_PE=1_SV=1	1.01113e-12	2.9025e-10	0.866126	2.37768	0.121494	8.0367	0.238365	0.00039327	0.0217478	0.0099621	0.0217478
XM_038807897.1	Syt9	sp_Q86SS6_SYT9_HUMAN_Synaptotagmin-9_OS=Homo_sapiens_OX=9606_GN=SYT9_PE=2_SV=1	1.02972e-12	2.92338e-10	-0.911461	2.48796	0.127898	6.02366	0.260532	0.00359121	0.00615414	0.0209456	0.0209456
XM_038794915.1	Rgs4	sp_Q29RM9_RGS4_BOVIN_Regulator_of_G-protein_signaling_4_OS=Bos_taurus_OX=9913_GN=RGS4_PE=2_SV=1	1.12772e-12	3.14245e-10	-0.797082	2.21906	0.112045	6.63977	0.206034	0.001875	0.0169561	0.0150761	0.0169561
XM_038797546.1	Pon2	sp_Q90952_PON2_CHICK_Serum_paraoxonase/arylesterase_2_OS=Gallus_gallus_OX=9031_GN=PON2_PE=2_SV=1	1.13121e-12	3.14245e-10	-1.11286	3.04305	0.156443	6.45074	0.397996	0.00216767	0.0345439	0.0165514	0.0345439
XM_038802393.1	B3gat1	sp_Q5CB03_B3GA1_CANLF_Galactosylgalactosylxylosylprotein_3-beta-glucuronosyltransferase_1_OS=Canis_lupus_familiaris_OX=9615_GN=B3GAT1_PE=2_SV=1	1.17585e-12	3.23171e-10	-0.90604	2.47451	0.127465	6.53574	0.338284	0.00203811	0.0223327	0.0158573	0.0223327
XM_038808084.1	Sox6	sp_Q5RCU4_SOX6_PONAB_Transcription_factor_SOX-6_OS=Pongo_abelii_OX=9601_GN=SOX6_PE=2_SV=1	1.1888e-12	3.23292e-10	-0.580491	1.78692	0.0816826	8.51814	0.179062	0.000266599	0.00897419	0.00974147	0.00974147
XM_038799253.1	Bves	sp_Q9DG23_POPD1_CHICK_Blood_vessel_epicardial_substance_OS=Gallus_gallus_OX=9031_GN=BVES_PE=1_SV=1	1.37904e-12	3.7112e-10	-0.754402	2.12634	0.106462	6.58892	0.17819	0.00155218	0.00547528	0.015449	0.015449
Cluster-2068.1977	Popdc3	sp_Q9DG25_POPD3_CHICK_Popeye_domain-containing_protein_3_OS=Gallus_gallus_OX=9031_GN=POPDC3_PE=2_SV=1	1.74948e-12	4.65957e-10	-0.826488	2.28528	0.11718	6.59898	0.228036	0.0018602	0.0187367	0.0153739	0.0187367
XM_038777971.1	Gnat3	sp_P0C7Q4_GNAT3_BOVIN_Guanine_nucleotide-binding_protein_G(t)_subunit_alpha-3_OS=Bos_taurus_OX=9913_GN=GNAT3_PE=1_SV=1	2.56256e-12	6.75087e-10	-0.940768	2.56195	0.134399	5.85426	0.278753	0.00389541	0.00584271	0.023199	0.023199
XM_038790386.1	C2orf66	sp_Q6UXQ4_CB066_HUMAN_Uncharacterized_protein_C2orf66_OS=Homo_sapiens_OX=9606_GN=C2orf66_PE=3_SV=1	2.58694e-12	6.75087e-10	-1.64756	5.19426	0.235415	4.51054	0.842432	0.0251008	0.0132921	0.0580296	0.0580296
XM_038777926.1	Yjefn3	sp_A6XGL0_YJEN3_HUMAN_YjeF_N-terminal_domain-containing_protein_3_OS=Homo_sapiens_OX=9606_GN=YJEFN3_PE=1_SV=1	2.90449e-12	7.50374e-10	0.606625	1.83423	0.0868807	7.59805	0.133532	0.000490438	0.010832	0.0106949	0.010832
XM_038787050.1	Erbb4	sp_Q15303_ERBB4_HUMAN_Receptor_tyrosine-protein_kinase_erbB-4_OS=Homo_sapiens_OX=9606_GN=ERBB4_PE=1_SV=1	3.36538e-12	8.59396e-10	0.767325	2.154	0.110223	6.55397	0.203955	0.00159077	0.016633	0.0157152	0.016633
XM_038806244.1	Chgb	sp_P05060_SCG1_HUMAN_Secretogranin-1_OS=Homo_sapiens_OX=9606_GN=CHGB_PE=1_SV=2	3.39301e-12	8.59396e-10	-0.834193	2.30295	0.119848	6.21154	0.284818	0.0027371	0.00715487	0.0188083	0.0188083
XM_038782240.1	Nsmf	sp_Q6X4W1_NSMF_HUMAN_NMDA_receptor_synaptonuclear_signaling_and_neuronal_migration_factor_OS=Homo_sapiens_OX=9606_GN=NSMF_PE=1_SV=1	4.0616e-12	1.01875e-09	0.811986	2.25238	0.117085	8.40623	0.310085	0.000269892	0.0202934	0.0097457	0.0202934
Cluster-18849.1	nd		4.18758e-12	1.04025e-09	2.02224	7.55524	0.29178	3.97431	1.27318	0.0360755	-0.031346	0.091628	0.091628
XM_038780994.1	Syt10	sp_Q5RCK6_SYT10_PONAB_Synaptotagmin-10_OS=Pongo_abelii_OX=9601_GN=SYT10_PE=2_SV=1	5.35794e-12	1.30587e-09	-0.919163	2.50719	0.133294	6.54874	0.376154	0.00253762	0.0241133	0.0157557	0.0241133
XM_038789235.1	Pde1a	sp_P54750_PDE1A_HUMAN_Calcium/calmodulin-dependent_3',5'-cyclic_nucleotide_phosphodiesterase_1A_OS=Homo_sapiens_OX=9606_GN=PDE1A_PE=2_SV=2	5.32487e-12	1.30587e-09	0.763548	2.14588	0.110713	8.21722	0.19531	0.000322806	0.0180633	0.00981695	0.0180633
XM_038791308.1	Shisa3	sp_Q3UPR0_SHSA3_MOUSE_Protein_shisa-3_homolog_OS=Mus_musculus_OX=10090_GN=Shisa3_PE=1_SV=1	5.69308e-12	1.37459e-09	2.73043	15.3395	0.396454	7.14948	2.38155	0.00128827	0.234476	0.0121743	0.234476
XM_038814858.1	Mfge8	sp_O35474_EDIL3_MOUSE_EGF-like_repeat_and_discoidin_I-like_domain-containing_protein_3_OS=Mus_musculus_OX=10090_GN=Edil3_PE=1_SV=2	5.88275e-12	1.40723e-09	-0.593949	1.81113	0.0862989	7.63222	0.198992	0.000555655	0.000703545	0.0106156	0.0106156
XM_038811983.1	Sema3a	sp_Q63548_SEM3A_RAT_Semaphorin-3A_OS=Rattus_norvegicus_OX=10116_GN=Sema3a_PE=2_SV=1	8.71465e-12	2.06553e-09	1.3411	3.82324	0.196461	7.83051	0.575064	0.000421371	0.057474	0.0102332	0.057474
XM_038817771.1	Arhgap20	sp_Q9P2F6_RHG20_HUMAN_Rho_GTPase-activating_protein_20_OS=Homo_sapiens_OX=9606_GN=ARHGAP20_PE=1_SV=2	9.85223e-12	2.31393e-09	0.735271	2.08605	0.107991	6.52688	0.205459	0.00156576	0.00928347	0.0159273	0.0159273
XR_005463135.1	nd		1.03231e-11	2.40267e-09	-0.778391	2.17797	0.114437	7.70382	0.261666	0.000573109	0.0190706	0.0104627	0.0190706
Cluster-16024.0	nd		1.73377e-11	3.99929e-09	1.69914	5.46922	0.25259	5.56617	0.933539	0.00342972	0.0922729	0.0277246	0.0922729
XM_038790111.1	Cdk5r1	sp_Q28199_CD5R1_BOVIN_Cyclin-dependent_kinase_5_activator_1_OS=Bos_taurus_OX=9913_GN=CDK5R1_PE=1_SV=1	2.68817e-11	6.14592e-09	0.543409	1.72187	0.0815598	8.60747	0.106686	0.00021963	0.0096909	0.00975836	0.00975836
XM_038797926.1	Fzd1	sp_Q9I9M5_FZD1_XENLA_Frizzled-1_OS=Xenopus_laevis_OX=8355_GN=fzd1_PE=1_SV=1	2.72872e-11	6.18389e-09	0.594561	1.81224	0.0892666	7.35722	0.108167	0.000573005	0.00163217	0.0113798	0.0113798
XR_005460923.1	nd		3.44709e-11	7.74397e-09	-0.647859	1.91144	0.0977741	8.51518	0.134687	0.000240043	0.0140996	0.00974122	0.0140996
XM_038821720.1	Spsb1	sp_Q96BD6_SPSB1_HUMAN_SPRY_domain-containing_SOCS_box_protein_1_OS=Homo_sapiens_OX=9606_GN=SPSB1_PE=1_SV=1	4.4101e-11	9.82199e-09	-0.69016	1.99404	0.104735	6.69731	0.149873	0.00178038	0.00973845	0.0146737	0.0146737
XM_038806240.1	Cdh8	sp_P55286_CADH8_HUMAN_Cadherin-8_OS=Homo_sapiens_OX=9606_GN=CDH8_PE=2_SV=2	5.0921e-11	1.1244e-08	1.05893	2.88329	0.16122	8.41311	0.360081	0.000235473	0.0387525	0.00974462	0.0387525
XM_038812178.1	Wscd2	sp_Q2TBF2_WSCD2_HUMAN_WSC_domain-containing_protein_2_OS=Homo_sapiens_OX=9606_GN=WSCD2_PE=2_SV=2	6.47566e-11	1.41778e-08	0.578725	1.78376	0.088594	7.4313	0.102837	0.000629091	8.3754e-05	0.0111443	0.0111443
XM_038794366.1	Fyb2	sp_Q5VWT5_FYB2_HUMAN_FYN-binding_protein_2_OS=Homo_sapiens_OX=9606_GN=FYB2_PE=1_SV=1	7.16698e-11	1.55596e-08	1.33048	3.78287	0.204152	4.68807	0.648144	0.0119588	-0.00691287	0.0505582	0.0505582
XM_038779344.1	Stac2	sp_Q8R1B0_STAC2_MOUSE_SH3_and_cysteine-rich_domain-containing_protein_2_OS=Mus_musculus_OX=10090_GN=Stac2_PE=1_SV=1	1.13038e-10	2.43361e-08	-0.680244	1.97436	0.10549	6.67685	0.193423	0.00187793	0.00397817	0.0148144	0.0148144
XM_038780360.1	Lrfn5	sp_D4A1J9_LRFN5_RAT_Leucine-rich_repeat_and_fibronectin_type-III_domain-containing_protein_5_OS=Rattus_norvegicus_OX=10116_GN=Lrfn5_PE=1_SV=1	1.38884e-10	2.96534e-08	0.718855	2.05208	0.112022	8.15935	0.169889	0.000285138	0.0185381	0.00985498	0.0185381
XM_038803028.1	Cdh22	sp_Q9WTP5_CAD22_MOUSE_Cadherin-22_OS=Mus_musculus_OX=10090_GN=Cdh22_PE=2_SV=2	1.5724e-10	3.31895e-08	0.724481	2.06366	0.113232	6.34584	0.174784	0.00174951	0.0138968	0.0174829	0.0174829
Cluster-2196.0	Zfand5		1.58014e-10	3.31895e-08	0.981686	2.66895	0.15345	5.50036	0.303176	0.00646003	-0.000433673	0.0288604	0.0288604
XM_038803796.1	Chrna4	sp_P09482_ACHA4_CHICK_Neuronal_acetylcholine_receptor_subunit_alpha-4_OS=Gallus_gallus_OX=9031_GN=CHRNA4_PE=1_SV=1	1.60254e-10	3.33883e-08	0.862996	2.37025	0.134943	5.78972	0.323361	0.00316457	0.000651293	0.0241497	0.0241497
XM_038781755.1	Kcnt1	sp_Q5JUK3_KCNT1_HUMAN_Potassium_channel_subfamily_T_member_1_OS=Homo_sapiens_OX=9606_GN=KCNT1_PE=1_SV=2	1.76763e-10	3.65333e-08	0.859132	2.36111	0.134654	6.22303	0.243664	0.00189501	0.0253026	0.0186887	0.0253026
XM_038790878.1	Itga2	sp_P53710_ITA2_BOVIN_Integrin_alpha-2_(Fragment)_OS=Bos_taurus_OX=9913_GN=ITGA2_PE=2_SV=1	2.36515e-10	4.8113e-08	1.244	3.46945	0.196352	6.29785	0.546596	0.00175951	0.0560717	0.0179386	0.0560717
Cluster-11149.0	nd		2.36163e-10	4.8113e-08	1.07605	2.93307	0.169837	5.46528	0.373328	0.0044363	0.0388307	0.029486	0.0388307
XM_038799763.1	Rspo3	sp_Q9BXY4_RSPO3_HUMAN_R-spondin-3_OS=Homo_sapiens_OX=9606_GN=RSPO3_PE=1_SV=1	2.66168e-10	5.37223e-08	1.09395	2.98605	0.173168	7.40843	0.425633	0.000603305	0.0443772	0.0112145	0.0443772
XM_038782067.1	Olfml2a	sp_A4IIT5_OLM2A_XENTR_Olfactomedin-like_protein_2A_OS=Xenopus_tropicalis_OX=8364_GN=olfml2a_PE=2_SV=1	2.93293e-10	5.87382e-08	0.852949	2.34656	0.13534	7.08779	0.257203	0.000931825	0.0265434	0.0124508	0.0265434
XM_038777530.1	C2cd4c	sp_Q5HZI2_C2C4C_MOUSE_C2_calcium-dependent_domain-containing_protein_4C_OS=Mus_musculus_OX=10090_GN=C2cd4cC2CD4_family_PE=1_SV=1	3.49489e-10	6.94542e-08	1.05598	2.87479	0.168282	8.22564	0.361852	0.000251937	0.0422261	0.00981205	0.0422261
XM_038812732.1	Ptpdc1	sp_A2A3K4_PTPC1_HUMAN_Protein_tyrosine_phosphatase_domain-containing_protein_1_OS=Homo_sapiens_OX=9606_GN=PTPDC1_PE=1_SV=1	7.76302e-10	1.53097e-07	0.783076	2.18819	0.127336	7.67372	0.199252	0.000504964	0.0238166	0.0105248	0.0238166
XM_038812392.1	nd		8.17088e-10	1.5992e-07	-1.0278	2.79491	0.167351	5.21995	0.338125	0.00762212	0.0256246	0.0343875	0.0343875
XM_038778698.1	Mpp2	sp_D3ZAA9_MPP2_RAT_MAGUK_p55_subfamily_member_2_OS=Rattus_norvegicus_OX=10116_GN=Mpp2_PE=1_SV=2	9.58303e-10	1.86149e-07	1.15192	3.16425	0.188338	7.47127	0.451114	0.000635561	0.0525714	0.0110267	0.0525714
XM_038820787.1	Pdia2	sp_Q5RCH2_PDIA2_PONAB_Protein_disulfide-isomerase_A2_OS=Pongo_abelii_OX=9601_GN=PDIA2_PE=2_SV=1	9.70026e-10	1.87019e-07	-0.871259	2.38992	0.142496	5.67345	0.242663	0.00449482	0.0199956	0.0259629	0.0259629
XM_038791780.1	Prkg2	sp_Q64595_KGP2_RAT_cGMP-dependent_protein_kinase_2_OS=Rattus_norvegicus_OX=10116_GN=Prkg2_PE=1_SV=1	1.35087e-09	2.58516e-07	-0.844308	2.32637	0.139297	5.72164	0.255923	0.0039045	0.0232565	0.0252008	0.0252008
XM_038819652.1	Rab26	sp_Q9ULW5_RAB26_HUMAN_Ras-related_protein_Rab-26_OS=Homo_sapiens_OX=9606_GN=RAB26_PE=1_SV=3	1.37161e-09	2.60555e-07	-0.513029	1.67034	0.0846753	8.93196	0.0854314	0.000170061	0.0105848	0.00997366	0.0105848
XM_038806835.1	Ism1	sp_B1AKI9_ISM1_HUMAN_Isthmin-1_OS=Homo_sapiens_OX=9606_GN=ISM1_PE=2_SV=2	1.44405e-09	2.72314e-07	-0.623055	1.86462	0.102976	6.77019	0.146868	0.00171295	0.010693	0.0141931	0.0141931
XM_038814382.1	Nup210l	sp_Q5VU65_P210L_HUMAN_Nuclear_pore_membrane_glycoprotein_210-like_OS=Homo_sapiens_OX=9606_GN=NUP210L_PE=2_SV=1	1.74475e-09	3.26635e-07	-1.53073	4.62155	0.254277	5.1322	0.836206	0.0138918	0.083093	0.0364323	0.083093
XM_038782911.1	Chat	sp_Q90YJ9_CLAT_CHICK_Choline_O-acetyltransferase_OS=Gallus_gallus_OX=9031_GN=CHAT_PE=2_SV=1	1.7871e-09	3.32156e-07	-0.495429	1.6412	0.082351	8.27966	0.122686	0.000388067	0.00277715	0.00978447	0.00978447
XM_038805302.1	Mef2c	sp_Q06413_MEF2C_HUMAN_Myocyte-specific_enhancer_factor_2C_OS=Homo_sapiens_OX=9606_GN=MEF2C_PE=1_SV=1	1.85598e-09	3.42495e-07	-0.749308	2.11554	0.124678	7.73514	0.19668	0.000536573	0.0227804	0.0104012	0.0227804
XM_038775472.1	Gpr83	sp_P30731_GPR83_MOUSE_Probable_G-protein_coupled_receptor_83_OS=Mus_musculus_OX=10090_GN=Gpr83_PE=2_SV=2	2.82864e-09	5.18283e-07	0.950072	2.5859	0.159911	5.2741	0.310859	0.00514497	0.0189231	0.0332124	0.0332124
XM_038779357.1	Nrgn		3.09198e-09	5.62545e-07	0.483018	1.62096	0.0814994	8.66658	0.102295	0.00018375	0.00517436	0.00977948	0.00977948
XM_038808611.1	Kcns2	sp_O35174_KCNS2_MOUSE_Potassium_voltage-gated_channel_subfamily_S_member_2_OS=Mus_musculus_OX=10090_GN=Kcns2_PE=1_SV=1	4.22812e-09	7.63871e-07	0.934458	2.54583	0.159056	5.52533	0.286585	0.0039163	0.0340321	0.0284239	0.0340321
XM_038794072.1	Plk2	sp_Q9R012_PLK2_RAT_Serine/threonine-protein_kinase_PLK2_OS=Rattus_norvegicus_OX=10116_GN=Plk2_PE=1_SV=1	4.40434e-09	7.90182e-07	-0.880864	2.41298	0.150107	5.50095	0.238412	0.00494819	-2.66201e-05	0.02885	0.02885
XM_038802385.1	Arhgap31	sp_Q2M1Z3_RHG31_HUMAN_Rho_GTPase-activating_protein_31_OS=Homo_sapiens_OX=9606_GN=ARHGAP31_PE=1_SV=2	4.76679e-09	8.4931e-07	-0.754476	2.1265	0.128857	6.42828	0.281967	0.00221799	0.0226884	0.0167436	0.0226884
XM_038779833.1	Smarcd2	sp_Q92925_SMRD2_HUMAN_SWI/SNF-related_matrix-associated_actin-dependent_regulator_of_chromatin_subfamily_D_member_2_OS=Homo_sapiens_OX=9606_GN=SMARCD2_PE=1_SV=3	5.70201e-09	1.00898e-06	-0.781915	2.18565	0.134228	5.8396	0.19175	0.00361557	0.00209778	0.0234102	0.0234102
XM_038775241.1	Tmcc3	sp_Q9ULS5_TMCC3_HUMAN_Transmembrane_and_coiled-coil_domain_protein_3_OS=Homo_sapiens_OX=9606_GN=TMCC3_PE=2_SV=3	5.78131e-09	1.01605e-06	-1.64634	5.18794	0.282732	4.3635	0.915359	0.0252162	0.0946898	0.0652271	0.0946898
XM_038784909.1	Angptl2	sp_Q9UKU9_ANGL2_HUMAN_Angiopoietin-related_protein_2_OS=Homo_sapiens_OX=9606_GN=ANGPTL2_PE=1_SV=1	6.06207e-09	1.0511e-06	-1.04185	2.83446	0.179165	5.02476	0.336133	0.00893478	0.00855392	0.0392154	0.0392154
XM_038794309.1	Trabd2b	sp_P0DJQ9_TIKI2_XENTR_Metalloprotease_TIKI2_OS=Xenopus_tropicalis_OX=8364_GN=trabd2b_PE=2_SV=1	6.02864e-09	1.0511e-06	1.13854	3.1222	0.195761	4.73877	0.525057	0.00887465	0.0277838	0.0486089	0.0486089
XM_038795795.1	Trpc7	sp_Q9HCX4_TRPC7_HUMAN_Short_transient_receptor_potential_channel_7_OS=Homo_sapiens_OX=9606_GN=TRPC7_PE=1_SV=1	6.85091e-09	1.17996e-06	1.5402	4.66552	0.265802	5.69675	0.782908	0.00287592	0.1031	0.0255926	0.1031
XM_038779616.1	Skap1	sp_Q1KKW7_SKAP1_TAKRU_Src_kinase-associated_phosphoprotein_1_OS=Takifugu_rubripes_OX=31033_GN=skap1_PE=3_SV=1	6.97906e-09	1.19407e-06	1.32716	3.77031	0.229159	4.3522	0.558546	0.0129424	0.0206925	0.0658282	0.0658282
XM_038790004.1	Tnfaip6	sp_P98065_TSG6_RABIT_Tumor_necrosis_factor-inducible_gene_6_protein_OS=Oryctolagus_cuniculus_OX=9986_GN=TNFAIP6_PE=2_SV=1	7.27355e-09	1.23626e-06	0.792529	2.20898	0.13701	5.75095	0.223896	0.00341268	0.0162271	0.0247447	0.0247447
XM_038779640.1	Hexim1	sp_Q5M9G1_HEXI1_RAT_Protein_HEXIM1_OS=Rattus_norvegicus_OX=10116_GN=Hexim1_PE=1_SV=1	7.34614e-09	1.24044e-06	0.76098	2.14037	0.131593	6.42595	0.202367	0.00136151	0.0246137	0.0167638	0.0246137
XM_038820130.1	Cygb2	sp_Q575S8_CYGB2_DANRE_Cytoglobin-2_OS=Danio_rerio_OX=7955_GN=cygb2_PE=2_SV=1	8.41247e-09	1.41127e-06	-0.552407	1.73743	0.0959043	7.02645	0.107409	0.00105151	0.0076369	0.0127449	0.0127449
XM_038774558.1	Pcdh19	sp_Q80TF3_PCD19_MOUSE_Protocadherin-19_OS=Mus_musculus_OX=10090_GN=Pcdh19_PE=1_SV=3	8.49526e-09	1.41597e-06	-0.490332	1.63286	0.0851519	7.76238	0.0829368	0.000525991	0.00826225	0.0103503	0.0103503
Cluster-15355.0	Nppcl	sp_P40756_ANFD_LITCT_C-type_natriuretic_peptide_2_OS=Lithobates_catesbeiana_OX=8400_PE=3_SV=1	9.76929e-09	1.61788e-06	1.64468	5.17937	0.286796	5.43413	0.897282	0.00550004	0.117878	0.030055	0.117878
XM_038797484.1	Dgkb	sp_Q9Y6T7_DGKB_HUMAN_Diacylglycerol_kinase_beta_OS=Homo_sapiens_OX=9606_GN=DGKB_PE=2_SV=2	1.24836e-08	2.05423e-06	0.823166	2.2777	0.144593	5.55755	0.223531	0.00348986	0.0236008	0.0278708	0.0278708
XM_038798390.1	Shh	sp_Q91035_SHH_CHICK_Sonic_hedgehog_protein_OS=Gallus_gallus_OX=9031_GN=SHH_PE=1_SV=1	1.32337e-08	2.16387e-06	-1.25927	3.52285	0.221585	4.5384	0.519038	0.0168698	0.0292746	0.05678	0.05678
XM_038789946.1	Lrp1	sp_P98157_LRP1_CHICK_Low-density_lipoprotein_receptor-related_protein_1_OS=Gallus_gallus_OX=9031_GN=LRP1_PE=2_SV=1	1.41002e-08	2.29107e-06	0.798575	2.22237	0.140788	5.6327	0.205835	0.00311147	0.00938065	0.0266205	0.0266205
XR_005457832.1	nd		1.53983e-08	2.47155e-06	1.44181	4.22834	0.254869	7.70299	0.685679	0.000431732	0.0970054	0.0104643	0.0970054
XM_038793007.1	Gpr151	sp_Q8TDV0_GP151_HUMAN_Probable_G-protein_coupled_receptor_151_OS=Homo_sapiens_OX=9606_GN=GPR151_PE=2_SV=1	1.54023e-08	2.47155e-06	-1.82793	6.22102	0.323127	4.31887	1.21757	0.0328771	0.123739	0.0676458	0.123739
XM_038807353.1	C1qtnf4	sp_Q8R066_C1QT4_MOUSE_Complement_C1q_tumor_necrosis_factor-related_protein_4_OS=Mus_musculus_OX=10090_GN=C1qtnf4_PE=1_SV=1	1.77094e-08	2.82421e-06	-0.49727	1.64423	0.0882778	7.441	0.0892054	0.000574327	0.00835084	0.0111151	0.0111151
XM_038799915.1	Rcan2	sp_Q14206_RCAN2_HUMAN_Calcipressin-2_OS=Homo_sapiens_OX=9606_GN=RCAN2_PE=2_SV=3	1.87235e-08	2.96761e-06	0.748235	2.11327	0.133057	8.54747	0.184493	0.00015841	0.026398	0.00974503	0.026398
XM_038819806.1	Fam19a2	sp_Q8N3H0_F19A2_HUMAN_Protein_FAM19A2_OS=Homo_sapiens_OX=9606_GN=FAM19A2_PE=2_SV=1	2.02395e-08	3.18545e-06	0.507189	1.66062	0.090409	7.98238	0.107697	0.000380097	0.0118806	0.010022	0.0118806
XM_038820413.1	Rgs11	sp_O94810_RGS11_HUMAN_Regulator_of_G-protein_signaling_11_OS=Homo_sapiens_OX=9606_GN=RGS11_PE=1_SV=2	2.03445e-08	3.18545e-06	-0.607608	1.83603	0.108326	6.51639	0.132124	0.00159121	0.00174218	0.0160107	0.0160107
Cluster-17811.0	nd		2.10062e-08	3.26924e-06	1.38015	3.97551	0.246302	4.81491	0.709496	0.0166239	0.0743728	0.0458025	0.0743728
XM_038816765.1	Ntng1l	sp_Q9Y2I2_NTNG1_HUMAN_Netrin-G1_OS=Homo_sapiens_OX=9606_GN=NTNG1_PE=1_SV=3	2.14236e-08	3.31424e-06	0.864112	2.3729	0.154303	6.19544	0.332057	0.00211253	0.0336017	0.018978	0.0336017
XM_038813512.1	Rgma	sp_Q8JG54_RGMA_CHICK_Repulsive_guidance_molecule_A_OS=Gallus_gallus_OX=9031_GN=RGMA_PE=1_SV=1	2.69174e-08	4.13934e-06	0.734485	2.08441	0.132092	7.5746	0.219497	0.000568842	0.0256037	0.0107517	0.0256037
Cluster-9013.0	nd		2.75009e-08	4.20406e-06	1.59288	4.91791	0.286663	3.89014	0.936356	0.0238297	0.0658547	0.0994335	0.0994335
XM_038819955.1	Fam20c	sp_Q5MJS3_FA20C_MOUSE_Extracellular_serine/threonine_protein_kinase_FAM20C_OS=Mus_musculus_OX=10090_GN=Fam20c_PE=1_SV=1	3.14587e-08	4.78079e-06	-0.52744	1.69459	0.0953243	7.07999	0.169044	0.00114296	-0.000843695	0.0124871	0.0124871
XR_005463299.1	nd		3.26528e-08	4.93325e-06	2.19086	8.94293	0.396423	3.67964	1.58163	0.0357466	0.19998	0.12378	0.19998
XM_038789147.1	Mfsd6	sp_Q6ZSS7_MFSD6_HUMAN_Major_facilitator_superfamily_domain-containing_protein_6_OS=Homo_sapiens_OX=9606_GN=MFSD6_PE=1_SV=2	3.42343e-08	5.1421e-06	-0.526246	1.69257	0.0953643	7.08125	0.123125	0.00116028	0.00463937	0.0124812	0.0124812
XM_038802510.1	Grpr	sp_P52500_GRPR_RAT_Gastrin-releasing_peptide_receptor_OS=Rattus_norvegicus_OX=10116_GN=Grpr_PE=2_SV=2	3.78346e-08	5.65003e-06	-0.854548	2.35031	0.155353	5.45133	0.260919	0.00646271	0.0100321	0.0297393	0.0297393
XM_038777589.1	Gacng5	sp_Q9UF02_CCG5_HUMAN_Voltage-dependent_calcium_channel_gamma-5_subunit_OS=Homo_sapiens_OX=9606_GN=CACNG5_PE=2_SV=2	3.81937e-08	5.67089e-06	-1.39869	4.04988	0.254353	4.83363	0.650162	0.0121891	0.0848539	0.0451409	0.0848539
XM_038774906.1	Tenm1	sp_Q9W6V6_TEN1_CHICK_Teneurin-1_OS=Gallus_gallus_OX=9031_GN=TENM1_PE=1_SV=1	4.30272e-08	6.34e-06	0.449528	1.56757	0.0820613	8.2116	0.0659534	0.000280789	0.00821273	0.00982031	0.00982031
XM_038799964.1	Fam167a	sp_Q0V7M8_F167A_BOVIN_Protein_FAM167A_OS=Bos_taurus_OX=9913_GN=FAM167A_PE=2_SV=1	4.3191e-08	6.34e-06	-0.484003	1.62256	0.0883656	7.46107	0.0857639	0.000656668	0.00785531	0.0110561	0.0110561
XM_038805763.1	Wdr17	sp_Q8IZU2_WDR17_HUMAN_WD_repeat-containing_protein_17_OS=Homo_sapiens_OX=9606_GN=WDR17_PE=2_SV=2	4.57788e-08	6.68189e-06	0.55802	1.74721	0.102071	7.32243	0.124544	0.000676939	0.0149508	0.0114986	0.0149508
XM_038814051.1	Galnt17	sp_Q7TT15_GLT17_MOUSE_Polypeptide_N-acetylgalactosaminyltransferase_17_OS=Mus_musculus_OX=10090_GN=Galnt17_PE=1_SV=1	4.75572e-08	6.90247e-06	0.477085	1.61137	0.0873749	7.50835	0.112179	0.000528283	-7.26364e-05	0.0109233	0.0109233
XM_038802505.1	Map3k15	sp_Q6ZN16_M3K15_HUMAN_Mitogen-activated_protein_kinase_kinase_kinase_15_OS=Homo_sapiens_OX=9606_GN=MAP3K15_PE=1_SV=2	4.85188e-08	7.0027e-06	-1.12609	3.08357	0.20637	4.70341	0.396762	0.0139216	0.0107023	0.0499611	0.0499611
XM_038800402.1	Dlgap2	sp_Q8BJ42_DLGP2_MOUSE_Disks_large-associated_protein_2_OS=Mus_musculus_OX=10090_GN=Dlgap2_PE=1_SV=2	5.93762e-08	8.52214e-06	0.6935	2.00071	0.127936	6.55226	0.159187	0.00132754	0.023224	0.0157284	0.023224
XM_038798199.1	Ptchd3	sp_Q0EEE2_PTHD3_MOUSE_Patched_domain-containing_protein_3_OS=Mus_musculus_OX=10090_GN=Ptchd3_PE=1_SV=1	6.01111e-08	8.57995e-06	0.949941	2.58556	0.175315	5.43774	0.316465	0.00478429	0.0413189	0.0299883	0.0413189
XM_038812815.1	Arhgef3	sp_Q5ZLX4_ARHG3_CHICK_Rho_guanine_nucleotide_exchange_factor_3_OS=Gallus_gallus_OX=9031_GN=Arhgef3_PE=2_SV=1	6.5633e-08	9.31663e-06	-0.566312	1.76176	0.10482	7.80728	0.10611	0.000442283	0.0160384	0.0102715	0.0160384
XM_038790315.1	Plcd4	sp_Q32NH8_PLCD4_XENLA_1-phosphatidylinositol_4,5-bisphosphate_phosphodiesterase_delta-4_OS=Xenopus_laevis_OX=8355_GN=plcd4_PE=2_SV=1	6.67266e-08	9.42012e-06	-0.624956	1.86816	0.115738	6.32829	0.19513	0.00244541	0.0148292	0.0176474	0.0176474
XM_038786560.1	Gls	sp_D3Z7P3_GLSK_MOUSE_Glutaminase_kidney_isoform,_mitochondrial_OS=Mus_musculus_OX=10090_GN=Gls_PE=1_SV=1	6.9677e-08	9.78318e-06	0.736764	2.08916	0.13664	5.75977	0.172387	0.00339741	-0.000101158	0.0246084	0.0246084
XM_038778218.1	Npb	sp_Q8NG41_NPB_HUMAN_Neuropeptide_B_OS=Homo_sapiens_OX=9606_GN=NPB_PE=1_SV=1	7.48368e-08	1.04509e-05	-0.951402	2.58934	0.176868	7.00798	0.354309	0.00152083	0.0454028	0.0128373	0.0454028
XM_038776897.1	Pmp22	sp_Q9TQZ3_PMP22_BOVIN_Peripheral_myelin_protein_22_OS=Bos_taurus_OX=9913_GN=PMP22_PE=1_SV=2	8.22779e-08	1.14282e-05	0.628605	1.87499	0.117232	8.73582	0.13385	0.000145043	0.02047	0.00981438	0.02047
Cluster-1321.0	Shisal1/nd		9.13224e-08	1.26167e-05	0.479376	1.61507	0.089717	7.36493	0.0872448	0.000719552	0.00611977	0.0113542	0.0113542
XM_038796657.1	Slc22a23	sp_A1A5C7_S22AN_HUMAN_Solute_carrier_family_22_member_23_OS=Homo_sapiens_OX=9606_GN=SLC22A23_PE=1_SV=2	9.43011e-08	1.29589e-05	0.721767	2.05807	0.135229	5.79011	0.16723	0.00328641	0.0148351	0.0241438	0.0241438
XM_038803434.1	Ptprt	sp_O14522_PTPRT_HUMAN_Receptor-type_tyrosine-protein_phosphatase_T_OS=Homo_sapiens_OX=9606_GN=PTPRT_PE=1_SV=6	9.91101e-08	1.35477e-05	-0.434387	1.54402	0.0815238	8.61673	0.058849	0.000208059	0.00073341	0.00976115	0.00976115
XM_038810760.1	Grm7	sp_Q68ED2_GRM7_MOUSE_Metabotropic_glutamate_receptor_7_OS=Mus_musculus_OX=10090_GN=Grm7_PE=1_SV=1	1.01537e-07	1.37672e-05	0.546609	1.72739	0.10267	6.72117	0.0983652	0.0012988	0.0119042	0.0145129	0.0145129
Cluster-2886.0	nd		1.01782e-07	1.37672e-05	-0.784218	2.19069	0.147312	6.11943	0.257555	0.00292197	0.0296293	0.0198121	0.0296293
XM_038788967.1	Dgkg	sp_Q9Y6T7_DGKB_HUMAN_Diacylglycerol_kinase_beta_OS=Homo_sapiens_OX=9606_GN=DGKB_PE=2_SV=2	1.0296e-07	1.38541e-05	0.740416	2.09681	0.139139	6.87277	0.183679	0.000878947	0.0281605	0.0135695	0.0281605
XM_038782123.1	Aif1l	sp_Q9EQX4_AIF1L_MOUSE_Allograft_inflammatory_factor_1-like_OS=Mus_musculus_OX=10090_GN=Aif1l_PE=1_SV=1	1.07174e-07	1.43464e-05	0.716122	2.04648	0.134758	6.42538	0.19105	0.00154388	0.0256958	0.0167687	0.0256958
XM_038777494.1	Ntn1	sp_Q2HXW4_NET1_PIG_Netrin-1_OS=Sus_scrofa_OX=9823_GN=NTN1_PE=2_SV=1	1.14189e-07	1.52065e-05	1.17541	3.23948	0.221669	6.21604	0.458768	0.00199539	0.0717102	0.0187613	0.0717102
Cluster-15701.0	nd		1.22054e-07	1.61705e-05	0.957801	2.60596	0.181045	4.95443	0.355694	0.00793166	-0.00244991	0.0412345	0.0412345
XM_038775699.1	Slc9a2	sp_P48763_SL9A2_RAT_Sodium/hydrogen_exchanger_2_OS=Rattus_norvegicus_OX=10116_GN=Slc9a2_PE=1_SV=1	1.2332e-07	1.62549e-05	0.668586	1.95148	0.126422	7.56083	0.148493	0.000533822	0.0234401	0.010786	0.0234401
XM_038806829.1	Tppp3	sp_Q2VPM9_TPPP3_XENLA_Tubulin_polymerization-promoting_protein_family_member_3_OS=Xenopus_laevis_OX=8355_GN=tppp3_PE=2_SV=1	1.25245e-07	1.64249e-05	0.950857	2.58793	0.179893	5.51543	0.360519	0.00366304	0.0448794	0.028596	0.0448794
XM_038794341.1	Frem1	sp_Q5H8C1_FREM1_HUMAN_FRAS1-related_extracellular_matrix_protein_1_OS=Homo_sapiens_OX=9606_GN=FREM1_PE=1_SV=3	1.38956e-07	1.81309e-05	0.535957	1.70908	0.101765	6.75305	0.128349	0.00123079	0.0104327	0.0143033	0.0143033
XM_038820557.1	Grin2a	sp_B7ZSK1_NMDE1_XENLA_Glutamate_receptor_ionotropic,_NMDA_2A_OS=Xenopus_laevis_OX=8355_GN=grin2a_PE=1_SV=1	1.49793e-07	1.94468e-05	-0.588778	1.80178	0.112088	6.39426	0.10558	0.00180345	0.000482972	0.0170422	0.0170422
XM_038814062.1	Sez6l	sp_Q9BYH1_SE6L1_HUMAN_Seizure_6-like_protein_OS=Homo_sapiens_OX=9606_GN=SEZ6L_PE=1_SV=1	1.53064e-07	1.9772e-05	-0.638305	1.89327	0.121609	9.25899	0.166406	0.000140047	0.022043	0.0104474	0.022043
XM_038807046.1	Pcsk2	sp_P16519_NEC2_HUMAN_Neuroendocrine_convertase_2_OS=Homo_sapiens_OX=9606_GN=PCSK2_PE=1_SV=2	1.56055e-07	2.00581e-05	0.683055	1.97992	0.130223	8.33111	0.157883	0.000250302	0.0251868	0.00976435	0.0251868
XM_038779656.1	Wnt3	sp_P56703_WNT3_HUMAN_Proto-oncogene_Wnt-3_OS=Homo_sapiens_OX=9606_GN=WNT3_PE=1_SV=2	1.66204e-07	2.12568e-05	-0.485504	1.62499	0.0927659	7.18201	0.104101	0.00087209	0.00756093	0.0120362	0.0120362
XM_038807699.1	Eps8l2	sp_Q5RC07_ES8L2_PONAB_Epidermal_growth_factor_receptor_kinase_substrate_8-like_protein_2_OS=Pongo_abelii_OX=9601_GN=EPS8L2_PE=2_SV=1	1.70183e-07	2.16585e-05	1.03178	2.80606	0.197309	4.72418	0.348037	0.00923344	0.036688	0.049163	0.049163
Cluster-7951.0	Efnb3	sp_P52800_EFNB2_MOUSE_Ephrin-B2_OS=Mus_musculus_OX=10090_GN=Efnb2_PE=1_SV=1	1.81088e-07	2.29333e-05	0.85633	2.3545	0.164118	5.21681	0.26716	0.00594447	0.0250076	0.0344575	0.0344575
XM_038808621.1	Cdh7	sp_Q90763_CADH7_CHICK_Cadherin-7_OS=Gallus_gallus_OX=9031_GN=CDH7_PE=2_SV=1	1.91804e-07	2.4172e-05	-0.476491	1.61041	0.0915078	7.2573	0.172117	0.000824237	0.00496398	0.0117363	0.0117363
XM_038779214.1	Adamts8	sp_Q9UP79_ATS8_HUMAN_A_disintegrin_and_metalloproteinase_with_thrombospondin_motifs_8_OS=Homo_sapiens_OX=9606_GN=ADAMTS8_PE=2_SV=2	1.93394e-07	2.42541e-05	0.85962	2.36226	0.165134	5.62102	0.246568	0.00333013	0.0375739	0.0268115	0.0375739
XM_038779764.1	Bsx	sp_Q6R3Q6_BSH_DANRE_Brain-specific_homeobox_protein_homolog_OS=Danio_rerio_OX=7955_GN=bsx_PE=2_SV=1	2.01522e-07	2.51513e-05	2.65412	14.2124	0.510611	4.92439	2.41076	0.0101635	0.380922	0.042151	0.380922
XM_038796972.1	Id4	sp_Q7ZXF3_ID4_XENLA_DNA-binding_protein_inhibitor_ID-4_OS=Xenopus_laevis_OX=8355_GN=id4_PE=2_SV=1	2.06328e-07	2.56273e-05	0.482714	1.62047	0.092945	9.63958	0.0785627	6.87756e-05	0.0128894	0.0113627	0.0128894
XM_038780955.1	Tmem178b	sp_H3BS89_T178B_HUMAN_Transmembrane_protein_178B_OS=Homo_sapiens_OX=9606_GN=TMEM178B_PE=2_SV=1	2.16294e-07	2.67367e-05	0.425375	1.53016	0.0820433	8.22284	0.0671653	0.000283006	0.00545695	0.00981366	0.00981366
XM_038774125.1	Adgra1	sp_Q8IWK6_AGRA3_HUMAN_Adhesion_G_protein-coupled_receptor_A3_OS=Homo_sapiens_OX=9606_GN=ADGRA3_PE=1_SV=2	2.2609e-07	2.77697e-05	0.797819	2.22069	0.154123	6.07607	0.235186	0.00226289	0.0333681	0.0203135	0.0333681
XM_038791779.1	Rasgef1b	sp_Q28EC1_RGF1B_XENTR_Ras-GEF_domain-containing_family_member_1B_OS=Xenopus_tropicalis_OX=8364_GN=rasgef1b_PE=2_SV=1	2.26801e-07	2.77697e-05	-0.476761	1.61085	0.0921115	10.0044	0.0750674	5.27925e-05	0.0102876	0.012674	0.012674
XM_038807439.1	Chrm4	sp_P17200_ACM4_CHICK_Muscarinic_acetylcholine_receptor_M4_OS=Gallus_gallus_OX=9031_GN=CHRM4_PE=2_SV=1	2.30056e-07	2.80354e-05	0.814355	2.25772	0.157416	6.72405	0.22901	0.00109883	0.0360711	0.0144936	0.0360711
XM_038805470.1	Enc1	sp_O35709_ENC1_MOUSE_Ectoderm-neural_cortex_protein_1_OS=Mus_musculus_OX=10090_GN=Enc1_PE=2_SV=2	2.71146e-07	3.28876e-05	-0.51224	1.66903	0.0996097	10.4254	0.119757	3.54292e-05	0.00282632	0.0148477	0.0148477
XM_038779823.1	C14orf37	sp_Q2TA21_CN037_BOVIN_Uncharacterized_protein_C14orf37_homolog_OS=Bos_taurus_OX=9913_PE=2_SV=1	2.75305e-07	3.3236e-05	-0.421442	1.52416	0.0819988	8.90824	0.0683056	0.000136133	0.00390107	0.00994958	0.00994958
XM_038820164.1	Kcnd3	sp_Q9Z0V1_KCND3_MOUSE_Potassium_voltage-gated_channel_subfamily_D_member_3_OS=Mus_musculus_OX=10090_GN=Kcnd3_PE=1_SV=1	3.03536e-07	3.64737e-05	0.454009	1.57461	0.0886522	7.41068	0.130957	0.00058134	0.0043625	0.0112075	0.0112075
XM_038777370.1	Lbh	sp_Q9CX60_LBH_MOUSE_Protein_LBH_OS=Mus_musculus_OX=10090_GN=Lbh_PE=1_SV=1	3.06039e-07	3.66042e-05	0.416786	1.51708	0.0814084	8.69557	0.0892922	0.000148234	0.00503341	0.00979276	0.00979276
XM_038813587.1	Tnfaip8l3	sp_Q6DFE2_TP8L3_XENLA_Tumor_necrosis_factor_alpha-induced_protein_8-like_protein_3_OS=Xenopus_laevis_OX=8355_GN=tnfaip8l3_PE=2_SV=1	3.0783e-07	3.66488e-05	-0.53891	1.71414	0.105285	6.74132	0.214023	0.00154222	0.0150852	0.0143797	0.0150852
XM_038814353.1	Traf4	sp_Q9BUZ4_TRAF4_HUMAN_TNF_receptor-associated_factor_4_OS=Homo_sapiens_OX=9606_GN=TRAF4_PE=1_SV=1	3.09883e-07	3.6724e-05	0.508792	1.66328	0.0994251	6.84136	0.0910217	0.00107402	0.00894524	0.013754	0.013754
XM_038799698.1	Sytl2	sp_A6QP06_SYTL2_BOVIN_Synaptotagmin-like_protein_2_OS=Bos_taurus_OX=9913_GN=SYTL2_PE=2_SV=1	3.32054e-07	3.91717e-05	-1.01793	2.76747	0.199427	4.82059	0.370464	0.0130947	0.0465623	0.0456002	0.0465623
XM_038782097.1	Nefh	sp_P12036_NFH_HUMAN_Neurofilament_heavy_polypeptide_OS=Homo_sapiens_OX=9606_GN=NEFH_PE=1_SV=4	3.67384e-07	4.31426e-05	0.422528	1.52581	0.083091	8.00029	0.0718306	0.000354791	0.00613896	0.0100014	0.0100014
XM_038791517.1	Lcorl	sp_Q8N3X6_LCORL_HUMAN_Ligand-dependent_nuclear_receptor_corepressor-like_protein_OS=Homo_sapiens_OX=9606_GN=LCORL_PE=1_SV=4	3.856e-07	4.50768e-05	0.418052	1.519	0.0823597	8.15767	0.0568553	0.00031848	0.0066216	0.00985619	0.00985619
XM_038777561.1	Gna15	sp_O73819_GNA14_XENLA_Guanine_nucleotide-binding_protein_subunit_alpha-14_OS=Xenopus_laevis_OX=8355_GN=gna14_PE=2_SV=1	4.12408e-07	4.79936e-05	1.12805	3.08962	0.222796	4.94718	0.432985	0.00693799	0.0675193	0.0414524	0.0675193
XM_038789471.1	Myo3b	sp_Q8WXR4_MYO3B_HUMAN_Myosin-IIIb_OS=Homo_sapiens_OX=9606_GN=MYO3B_PE=2_SV=4	4.58169e-07	5.30798e-05	0.637456	1.89166	0.126403	6.00068	0.159976	0.00273456	0.0185041	0.021232	0.021232
XM_038803072.1	Tgl2	sp_Q01841_TGM2_CHICK_Protein-glutamine_gamma-glutamyltransferase_2_OS=Gallus_gallus_OX=9031_GN=TGL2_PE=1_SV=3	5.00893e-07	5.77704e-05	0.54008	1.71614	0.107458	8.7879	0.145829	0.000180086	0.0171407	0.0098479	0.0171407
XM_038796051.1	Tenm2	sp_Q9NT68_TEN2_HUMAN_Teneurin-2_OS=Homo_sapiens_OX=9606_GN=TENM2_PE=1_SV=3	5.28436e-07	6.06761e-05	0.420166	1.52221	0.0837704	9.25461	0.0709989	8.6927e-05	0.0081283	0.0104393	0.0104393
Cluster-7297.0	nd		5.67243e-07	6.48439e-05	-2.36922	10.689	0.473649	3.90594	1.94055	0.0561636	0.280352	0.0978937	0.280352
Cluster-11493.0	nd		6.03179e-07	6.86481e-05	-3.94883	51.8747	0.791318	1.83494	5.08063	0.0808746	0.561237	0.858401	0.858401
XM_038783809.1	Tp53i11l	sp_Q0VCQ8_P5I11_BOVIN_Tumor_protein_p53-inducible_protein_11_OS=Bos_taurus_OX=9913_GN=TP53I11_PE=2_SV=1	6.22616e-07	7.05495e-05	1.32154	3.74918	0.265153	4.05183	0.951525	0.020227	0.0455771	0.0852318	0.0852318
XM_038792873.1	Ppp3ca	sp_P48452_PP2BA_BOVIN_Serine/threonine-protein_phosphatase_2B_catalytic_subunit_alpha_isoform_OS=Bos_taurus_OX=9913_GN=PPP3CA_PE=1_SV=1	6.33155e-07	7.14303e-05	-0.406822	1.50204	0.0816778	8.35489	0.058673	0.000249812	0.00233794	0.00975707	0.00975707
XM_038779829.1	Lim2	sp_P54825_LMIP_RAT_Lens_fiber_membrane_intrinsic_protein_OS=Rattus_norvegicus_OX=10116_GN=Lim2_PE=1_SV=1	7.57074e-07	8.50392e-05	3.74176	42.172	0.756503	2.41679	4.79669	0.120924	0.737522	0.47833	0.737522
XM_038793257.1	Asvatocin/aspartocin	sp_P08162_NEUM_BUFJA_Mesotocin-neurophysin_MT_OS=Bufo_japonicus_OX=8387_PE=2_SV=1	7.65848e-07	8.56524e-05	2.59954	13.4575	0.52581	2.76303	2.13332	0.0808349	0.0649078	0.333879	0.333879
XM_038791443.1	Pcsh7	sp_O60245_PCDH7_HUMAN_Protocadherin-7_OS=Homo_sapiens_OX=9606_GN=PCDH7_PE=1_SV=2	8.89182e-07	9.90173e-05	0.403046	1.49638	0.0820083	8.21093	0.0798532	0.000267342	-0.000172452	0.00982071	0.00982071
XM_038783542.1	Emid1	sp_Q96A84_EMID1_HUMAN_EMI_domain-containing_protein_1_OS=Homo_sapiens_OX=9606_GN=EMID1_PE=2_SV=1	9.3331e-07	0.000103485	0.499694	1.64822	0.10187	7.7628	0.100828	0.000384195	0.0151821	0.0103495	0.0151821
Cluster-2068.9807	nd		9.40438e-07	0.00010383	-0.703208	2.02022	0.143403	5.65302	0.166954	0.00455566	0.0107095	0.0262911	0.0262911
XM_038784903.1	Ralgps1	sp_Q5ZJK0_RGPS1_CHICK_Ras-specific_guanine_nucleotide-releasing_factor_RalGPS1_OS=Gallus_gallus_OX=9031_GN=RALGPS1_PE=2_SV=1	9.63071e-07	0.000105876	-2.16173	8.68617	0.441256	3.29067	1.44072	0.103217	-0.0529968	0.188844	0.188844
Cluster-18849.2	nd		1.01424e-06	0.000111029	1.50841	4.51955	0.308541	4.34528	0.801446	0.0152041	0.127592	0.0661998	0.127592
XM_038802435.1	Frmpd4	sp_Q14CM0_FRPD4_HUMAN_FERM_and_PDZ_domain-containing_protein_4_OS=Homo_sapiens_OX=9606_GN=FRMPD4_PE=1_SV=1	1.0208e-06	0.000111276	0.426459	1.53182	0.0872535	7.51197	0.0569861	0.000506278	0.00169498	0.0109135	0.0109135
XM_038800461.1	Bmp5	sp_P22003_BMP5_HUMAN_Bone_morphogenetic_protein_5_OS=Homo_sapiens_OX=9606_GN=BMP5_PE=2_SV=1	1.02957e-06	0.00011176	-1.43783	4.21154	0.294281	4.93532	0.732119	0.0107874	0.119115	0.0418136	0.119115
Cluster-2309.0	nd		1.04977e-06	0.000113476	-1.33628	3.80486	0.273711	4.04634	0.78843	0.0267152	-0.0234892	0.0856615	0.0856615
XM_038792159.1	Pitx2	sp_Q99697_PITX2_HUMAN_Pituitary_homeobox_2_OS=Homo_sapiens_OX=9606_GN=PITX2_PE=1_SV=2	1.08553e-06	0.000116853	2.61111	13.6141	0.53556	6.58026	2.35958	0.00217427	0.428063	0.0155142	0.428063
XM_038793819.1	Ephx4	sp_Q8IUS5_EPHX4_HUMAN_Epoxide_hydrolase_4_OS=Homo_sapiens_OX=9606_GN=EPHX4_PE=2_SV=2	1.10896e-06	0.00011888	0.615971	1.85145	0.12645	5.9912	0.159587	0.00263279	0.00591669	0.0213518	0.0213518
XM_038789694.1	Coblll1	sp_Q3UMF0_COBL1_MOUSE_Cordon-bleu_protein-like_1_OS=Mus_musculus_OX=10090_GN=Cobll1_PE=1_SV=2	1.14575e-06	0.000122316	0.520926	1.68359	0.107081	6.63525	0.109635	0.00136565	0.0158338	0.0151085	0.0158338
Cluster-17692.0	nd		1.17272e-06	0.00012468	2.50234	12.211	0.514864	4.18224	2.12001	0.0231513	0.374476	0.0758943	0.374476
XM_038796634.1	Nrn1	sp_Q6DGP8_NRN1_DANRE_Neuritin_OS=Danio_rerio_OX=7955_GN=nrn1_PE=2_SV=1	1.26689e-06	0.000134139	0.396409	1.48648	0.0818202	8.87198	0.0555452	0.000126471	0.000698785	0.00991535	0.00991535
XM_038777939.1	Onecut3	sp_Q6XBJ3_ONEC2_MOUSE_One_cut_domain_family_member_2_OS=Mus_musculus_OX=10090_GN=Onecut2_PE=2_SV=2	1.32277e-06	0.000139248	0.405939	1.50071	0.0839359	7.86376	0.0554636	0.000386584	0.00722542	0.0101813	0.0101813
Cluster-17281.0	nd		1.3313e-06	0.000139248	1.38845	4.00863	0.287165	3.89912	0.703293	0.0251419	0.0967733	0.0985539	0.0985539
Cluster-2068.10095	nd		1.33119e-06	0.000139248	0.472162	1.60346	0.0976543	6.89809	0.0915055	0.000879786	0.000879632	0.0134248	0.0134248
XM_038784733.1	Vcp	sp_P55072_TERA_HUMAN_Transitional_endoplasmic_reticulum_ATPase_OS=Homo_sapiens_OX=9606_GN=VCP_PE=1_SV=4	1.41299e-06	0.000146819	0.51608	1.67545	0.107	6.55432	0.103772	0.00146111	0.0111251	0.0157125	0.0157125
XM_038799727.1	Rnf217	sp_D3YYI7_RN217_MOUSE_Probable_E3_ubiquitin-protein_ligase_RNF217_OS=Mus_musculus_OX=10090_GN=Rnf217_PE=3_SV=2	1.41505e-06	0.000146819	-0.56602	1.76124	0.117362	6.30365	0.136108	0.00277806	0.0166075	0.0178826	0.0178826
XM_038778398.1	Kirrel3	sp_Q8IZU9_KIRR3_HUMAN_Kin_of_IRRE-like_protein_3_OS=Homo_sapiens_OX=9606_GN=KIRREL3_PE=1_SV=1	1.42901e-06	0.000147674	0.68667	1.98709	0.142436	5.63004	0.153069	0.00376788	0.00053045	0.026664	0.026664
XM_038794452.1	Tctex1d1	sp_Q3B8D7_TC1DA_XENLA_Tctex1_domain-containing_protein_1-A_OS=Xenopus_laevis_OX=8355_GN=tctex1d1-a_PE=2_SV=1	1.45919e-06	0.000150192	0.520853	1.68346	0.108134	6.48935	0.11094	0.00130979	0.00956879	0.0162296	0.0162296
XM_038816687.1	Aadac	sp_Q7M370_AAAD_RABIT_Arylacetamide_deacetylase_OS=Oryctolagus_cuniculus_OX=9986_GN=AADAC_PE=1_SV=1	1.51528e-06	0.000155346	-0.75619	2.13014	0.157238	5.97601	0.243685	0.00451813	0.0325675	0.021546	0.0325675
XM_038797771.1	Igfbp3	sp_P17936_IBP3_HUMAN_Insulin-like_growth_factor-binding_protein_3_OS=Homo_sapiens_OX=9606_GN=IGFBP3_PE=1_SV=2	1.52436e-06	0.000155659	0.525778	1.69178	0.109355	6.47573	0.161678	0.00159578	0.0144345	0.0163418	0.0163418
XM_038782763.1	Mcu	sp_Q8NE86_MCU_HUMAN_Calcium_uniporter_protein,_mitochondrial_OS=Homo_sapiens_OX=9606_GN=MCU_PE=1_SV=1	1.60078e-06	0.000162819	0.554446	1.74098	0.115552	6.26438	0.100709	0.00176041	0.0102321	0.0182681	0.0182681
XM_038780916.1	Shisal1	sp_Q3SXP7_SHSL1_HUMAN_Protein_shisa-like-1_OS=Homo_sapiens_OX=9606_GN=SHISAL1_PE=2_SV=2	1.66514e-06	0.000168043	0.435277	1.54539	0.0908659	7.28453	0.0748735	0.000750436	0.0060128	0.0116345	0.0116345
XM_038794898.1	Rgs8/18/21	sp_Q9NS28_RGS18_HUMAN_Regulator_of_G-protein_signaling_18_OS=Homo_sapiens_OX=9606_GN=RGS18_PE=1_SV=1	1.66502e-06	0.000168043	3.20914	24.7577	0.669919	2.32145	3.48464	0.145923	0.488004	0.527264	0.527264
XM_038796350.1	Pcdh1	sp_Q08174_PCDH1_HUMAN_Protocadherin-1_OS=Homo_sapiens_OX=9606_GN=PCDH1_PE=1_SV=2	1.86842e-06	0.000187823	0.391375	1.47901	0.0820981	8.19027	0.0514359	0.000276441	0.00525835	0.0098337	0.0098337
XM_038818250.1	nd		1.87893e-06	0.000188148	-1.62091	5.05768	0.340096	4.4489	0.897989	0.0260448	0.147453	0.0609161	0.147453
XM_038809385.1	Kif20a	sp_P97329_KI20A_MOUSE_Kinesin-like_protein_KIF20A_OS=Mus_musculus_OX=10090_GN=Kif20a_PE=1_SV=1	1.92248e-06	0.000191765	-2.14069	8.50533	0.449592	3.44852	1.59386	0.144261	-0.0175403	0.158939	0.158939
XM_038776395.1	Cacna1g	sp_O43497_CAC1G_HUMAN_Voltage-dependent_T-type_calcium_channel_subunit_alpha-1G_OS=Homo_sapiens_OX=9606_GN=CACNA1G_PE=1_SV=3	1.96413e-06	0.000194418	0.528649	1.69664	0.111129	6.41426	0.0919557	0.00165892	0.00661535	0.0168655	0.0168655
XM_038780282.1	Nrip3	sp_Q9NQ35_NRIP3_HUMAN_Nuclear_receptor-interacting_protein_3_OS=Homo_sapiens_OX=9606_GN=NRIP3_PE=1_SV=1	1.96409e-06	0.000194418	-0.460592	1.58501	0.0968223	6.98483	0.112453	0.00110618	0.00392488	0.0129556	0.0129556
XM_038807460.1	Cdkn1c	sp_P49919_CDN1C_MOUSE_Cyclin-dependent_kinase_inhibitor_1C_OS=Mus_musculus_OX=10090_GN=Cdkn1c_PE=1_SV=2	1.98181e-06	0.00019542	-0.509414	1.66431	0.107126	7.42452	0.0882672	0.000676699	0.0165373	0.0111648	0.0165373
XM_038783271.1	Nefm	sp_P12839_NFM_RAT_Neurofilament_medium_polypeptide_OS=Rattus_norvegicus_OX=10116_GN=Nefm_PE=1_SV=4	2.10505e-06	0.000206783	1.49404	4.45508	0.314995	5.88046	0.799792	0.00257072	0.146262	0.0228282	0.146262
XM_038784580.1	Ak1/5 part1	sp_Q920P5_KAD5_MOUSE_Adenylate_kinase_isoenzyme_5_OS=Mus_musculus_OX=10090_GN=Ak5_PE=1_SV=2	2.14338e-06	0.000209751	-1.06932	2.9134	0.225623	7.06542	0.390462	0.001062	0.0752965	0.0125558	0.0752965
XM_038805794.1	Galntl6	sp_Q49A17_GLTL6_HUMAN_Polypeptide_N-acetylgalactosaminyltransferase-like_6_OS=Homo_sapiens_OX=9606_GN=GALNTL6_PE=2_SV=2	2.20064e-06	0.000214542	0.572058	1.77191	0.120839	6.121	0.110183	0.00210863	0.00957772	0.0197943	0.0197943
XM_038783627.1	Elfn2	sp_Q5R3F8_PPR29_HUMAN_Protein_phosphatase_1_regulatory_subunit_29_OS=Homo_sapiens_OX=9606_GN=ELFN2_PE=1_SV=1	2.35859e-06	0.000229076	0.655402	1.92592	0.138857	5.71313	0.145434	0.00358749	0.0189383	0.0253343	0.0253343
XM_038803261.1	Kcnb1	sp_Q14721_KCNB1_HUMAN_Potassium_voltage-gated_channel_subfamily_B_member_1_OS=Homo_sapiens_OX=9606_GN=KCNB1_PE=1_SV=2	2.38668e-06	0.000230936	0.592655	1.80878	0.125627	6.84029	0.119774	0.00108386	0.0225893	0.0137604	0.0225893
Cluster-13436.0	nd		2.39789e-06	0.000231155	-1.14633	3.14662	0.24304	4.39656	0.517788	0.0250907	0.00112552	0.0635118	0.0635118
XM_038822001.1	Kcnip2	sp_Q9JM59_KCIP2_RAT_Kv_channel-interacting_protein_2_OS=Rattus_norvegicus_OX=10116_GN=Kcnip2_PE=1_SV=2	2.4264e-06	0.000233034	0.57273	1.7731	0.12149	6.11637	0.106219	0.00229278	0.0104955	0.0198469	0.0198469
Cluster-15638.0	nd		2.4357e-06	0.00023306	-1.15946	3.1882	0.245989	4.2099	0.436755	0.0166556	0.0288538	0.0741105	0.0741105
XM_038801512.1	Lca5l	sp_O95447_LCA5L_HUMAN_Lebercilin-like_protein_OS=Homo_sapiens_OX=9606_GN=LCA5L_PE=1_SV=1	2.57646e-06	0.000245546	-0.842433	2.32201	0.179166	4.99785	0.266945	0.00818255	0.0376116	0.0399679	0.0399679
XM_038802918.1	Gcnt7	sp_A5GFW8_GCNT7_PIG_Beta-1,3-galactosyl-O-glycosyl-glycoprotein_beta-1,6-N-acetylglucosaminyltransferase_7_OS=Sus_scrofa_OX=9823_GN=GCNT7_PE=3_SV=1	2.5852e-06	0.000245546	1.08582	2.96187	0.230962	4.77491	0.401711	0.00774164	0.0722735	0.0472598	0.0722735
XM_038800675.1	B3gat2	sp_Q5CAZ6_B3GA2_CANLF_Galactosylgalactosylxylosylprotein_3-beta-glucuronosyltransferase_2_OS=Canis_lupus_familiaris_OX=9615_GN=B3GAT2_PE=2_SV=1	2.61614e-06	0.000247575	0.815133	2.25948	0.173474	6.77692	0.252777	0.00115241	0.0439877	0.0141504	0.0439877
XM_038783103.1	Ret	sp_P07949_RET_HUMAN_Proto-oncogene_tyrosine-protein_kinase_receptor_Ret_OS=Homo_sapiens_OX=9606_GN=RET_PE=1_SV=3	2.77199e-06	0.000261366	1.27317	3.57214	0.271636	4.39636	0.612857	0.0138344	0.0968447	0.0635216	0.0968447
XM_038806737.1	Irx5	sp_Q4LDQ3_IRX5_XENTR_Iroquois-class_homeodomain_protein_irx-5_OS=Xenopus_tropicalis_OX=8364_GN=irx5_PE=2_SV=1	2.83945e-06	0.000266754	-0.396755	1.48699	0.0847387	7.82276	0.0551225	0.00052514	0.000438312	0.0102458	0.0102458
XM_038818447.1	Frrs1	sp_Q8K385_FRRS1_MOUSE_Ferric-chelate_reductase_1_OS=Mus_musculus_OX=10090_GN=FRRS1_PE=1_SV=1	2.91584e-06	0.000272937	-0.550671	1.73442	0.117749	7.0792	0.106536	0.00121611	0.0195811	0.0124908	0.0195811
XM_038774441.1	Dach2	sp_Q925Q8_DACH2_MOUSE_Dachshund_homolog_2_OS=Mus_musculus_OX=10090_GN=Dach2_PE=1_SV=1	2.96372e-06	0.000276418	0.380724	1.46334	0.0814675	8.49395	0.049455	0.000215436	0.0043886	0.00973999	0.00973999
XM_038799328.1	Actb2	sp_P53485_ACTB2_TAKRU_Actin,_cytoplasmic_2_OS=Takifugu_rubripes_OX=31033_GN=actbb_PE=3_SV=1	3.05236e-06	0.000283661	-0.567911	1.76458	0.12168	6.13614	0.10472	0.00258497	0.0105288	0.0196239	0.0196239
Cluster-19887.0	Gnav1	sp_P08239_GNAO_BOVIN_Guanine_nucleotide-binding_protein_G(o)_subunit_alpha_OS=Bos_taurus_OX=9913_GN=GNAO1_PE=1_SV=4	3.06746e-06	0.000284043	-1.58725	4.89027	0.340155	3.6703	0.88662	0.0469692	0.126589	0.125023	0.126589
XM_038810244.1	Kcng2	sp_O73606_KCNG2_CHICK_Potassium_voltage-gated_channel_subfamily_G_member_2_OS=Gallus_gallus_OX=9031_GN=KCNG2_PE=2_SV=1	3.11908e-06	0.000287791	1.21419	3.36756	0.260398	4.47768	0.503916	0.0130635	0.0886474	0.0595467	0.0886474
XM_038777216.1	Shf	sp_Q7M4L6_SHF_HUMAN_SH2_domain-containing_adapter_protein_F_OS=Homo_sapiens_OX=9606_GN=SHF_PE=1_SV=2	3.13608e-06	0.000288329	-0.635038	1.88709	0.136224	5.84254	0.14629	0.00446796	0.0148599	0.0233677	0.0233677
XM_038797431.1	Dnah11	sp_Q96DT5_DYH11_HUMAN_Dynein_heavy_chain_11,_axonemal_OS=Homo_sapiens_OX=9606_GN=DNAH11_PE=1_SV=4	3.19126e-06	0.000292362	-0.653607	1.92246	0.140316	6.34919	0.147777	0.00231435	0.0272185	0.0174518	0.0272185
XM_038812536.1	Itih3	sp_Q9GLY5_ITIH3_RABIT_Inter-alpha-trypsin_inhibitor_heavy_chain_H3_OS=Oryctolagus_cuniculus_OX=9986_GN=ITIH3_PE=2_SV=1	3.22538e-06	0.000294444	-1.29267	3.64251	0.277641	4.07622	0.600598	0.0322684	0.0415148	0.0833584	0.0833584
XM_038779986.1	Ppfibp1	sp_Q86W92_LIPB1_HUMAN_Liprin-beta-1_OS=Homo_sapiens_OX=9606_GN=PPFIBP1_PE=1_SV=2	3.27789e-06	0.000298184	-0.388349	1.47454	0.0834693	7.99269	0.0484341	0.000440653	0.00432602	0.01001	0.01001
Cluster-15205.0	nd		3.36722e-06	0.000305236	0.686565	1.98688	0.147742	5.69317	0.249369	0.00394061	0.028801	0.0256491	0.028801
XM_038783856.1	Gal	sp_E7EZ53_GALA_DANRE_Galanin_peptides_OS=Danio_rerio_OX=7955_GN=gal_PE=1_SV=1	3.38624e-06	0.000305887	-1.62344	5.0705	0.349436	3.68402	0.867634	0.0599576	0.0460081	0.123201	0.123201
XM_038790680.1	Aqp3	sp_Q08DE6_AQP3_BOVIN_Aquaporin-3_OS=Bos_taurus_OX=9913_GN=AQP3_PE=2_SV=1	3.73589e-06	0.000336295	0.965209	2.62534	0.208669	4.57587	0.339571	0.0101654	0.0247148	0.0551485	0.0551485
XM_038774145.1	Syndig1l	sp_Q5TZE2_SYN1L_DANRE_Synapse_differentiation-inducing_gene_protein_1-like_OS=Danio_rerio_OX=7955_GN=syndig1l_PE=3_SV=1	3.80701e-06	0.000341507	0.440304	1.55318	0.0952699	7.03292	0.0647608	0.000901564	0.00978283	0.012713	0.012713
XM_038777850.1	Tmem79	sp_Q9D709_TMM79_MOUSE_Transmembrane_protein_79_OS=Mus_musculus_OX=10090_GN=Tmem79_PE=1_SV=1	3.98103e-06	0.000355882	0.510326	1.66583	0.110643	6.39273	0.103811	0.00130694	0.00386925	0.0170558	0.0170558
XM_038818596.1	Mmp20	sp_Q10835_MMP13_XENLA_Collagenase_3_(Fragment)_OS=Xenopus_laevis_OX=8355_GN=mmp13_PE=2_SV=1	4.0286e-06	0.000358892	1.61155	5.01056	0.349584	3.48812	0.854663	0.031082	0.0608815	0.152231	0.152231
Cluster-2068.1679	Pik3r3	sp_Q64143_P55G_MOUSE_Phosphatidylinositol_3-kinase_regulatory_subunit_gamma_OS=Mus_musculus_OX=10090_GN=Pik3r3_PE=1_SV=1	4.12742e-06	0.000366433	-0.449508	1.56754	0.097616	6.94863	0.0666458	0.00114685	0.00415492	0.0131465	0.0131465
XM_038781368.1	Otogl	sp_Q3ZCN5_OTOGL_HUMAN_Otogelin-like_protein_OS=Homo_sapiens_OX=9606_GN=OTOGL_PE=2_SV=5	4.4425e-06	0.000393055	1.48481	4.41413	0.323521	4.35314	0.756261	0.0132458	0.143753	0.0657781	0.143753
XM_038796934.1	Eepd1	sp_Q7L9B9_EEPD1_HUMAN_Endonuclease/exonuclease/phosphatase_family_domain-containing_protein_1_OS=Homo_sapiens_OX=9606_GN=EEPD1_PE=1_SV=2	4.46375e-06	0.000393587	0.811608	2.25152	0.176877	4.99752	0.207079	0.00695119	0.00877259	0.0399772	0.0399772
XM_038781033.1	Slc23a2	sp_B0JZG0_S23A2_XENTR_Solute_carrier_family_23_member_2_OS=Xenopus_tropicalis_OX=8364_GN=slc23a2_PE=2_SV=1	4.63255e-06	0.000406457	0.688531	1.99079	0.150309	5.48468	0.154596	0.00475096	0.00610809	0.0291381	0.0291381
XM_038782603.1	Megf9	sp_Q8BH27_MEGF9_MOUSE_Multiple_epidermal_growth_factor-like_domains_protein_9_OS=Mus_musculus_OX=10090_GN=Megf9_PE=2_SV=1	4.64118e-06	0.000406457	0.448624	1.56615	0.0979445	7.84006	0.0697055	0.000387737	0.0140019	0.010218	0.0140019
XM_038781079.1	Pnpla2	sp_Q2KI18_PLPL2_BOVIN_Patatin-like_phospholipase_domain-containing_protein_2_OS=Bos_taurus_OX=9913_GN=PNPLA2_PE=2_SV=1	4.842e-06	0.000422611	0.528845	1.69697	0.115682	6.40884	0.117093	0.00150738	0.0185663	0.0169132	0.0185663
XM_038803366.1	Npbwr2	sp_P49681_NPBW1_MOUSE_Neuropeptides_B/W_receptor_type_1_OS=Mus_musculus_OX=10090_GN=Npbwr1_PE=3_SV=2	4.97714e-06	0.000432944	-0.493258	1.63764	0.108034	7.78496	0.300528	0.000636753	0.0168704	0.0103099	0.0168704
XM_038813620.1	Homer2	sp_Q9QWW1_HOME2_MOUSE_Homer_protein_homolog_2_OS=Mus_musculus_OX=10090_GN=Homer2_PE=1_SV=1	5.09317e-06	0.00044155	0.667121	1.94862	0.146269	7.72439	0.200316	0.000425931	0.0316661	0.0104219	0.0316661
XM_038792335.1	Purpurin	sp_P08938_PURP_CHICK_Purpurin_OS=Gallus_gallus_OX=9031_PE=1_SV=1	5.20412e-06	0.000449661	1.34384	3.83373	0.294935	4.4393	0.670001	0.0115502	0.11893	0.0613817	0.11893
XM_038778121.1	Slc39a11	sp_Q2YDD4_S39AB_BOVIN_Zinc_transporter_ZIP11_OS=Bos_taurus_OX=9913_GN=SLC39A11_PE=2_SV=1	5.35261e-06	0.000460949	0.436075	1.54662	0.0958308	6.97531	0.0684999	0.000770174	0.0110744	0.0130051	0.0130051
XM_038794480.1	Cachd1	sp_Q5VU97_CAHD1_HUMAN_VWFA_and_cache_domain-containing_protein_1_OS=Homo_sapiens_OX=9606_GN=CACHD1_PE=2_SV=2	5.71194e-06	0.000488636	-0.370351	1.44824	0.081633	8.77484	0.0452002	0.00015703	0.00143295	0.0098389	0.0098389
XM_038795282.1	Ebf1	sp_Q07802_COE1_MOUSE_Transcription_factor_COE1_OS=Mus_musculus_OX=10090_GN=Ebf1_PE=1_SV=1	5.70108e-06	0.000488636	0.469675	1.59947	0.103517	8.15166	0.0880649	0.000311474	0.0157621	0.0098606	0.0157621
XM_038791158.1	Nmu	sp_P48645_NMU_HUMAN_Neuromedin-U_OS=Homo_sapiens_OX=9606_GN=NMU_PE=1_SV=1	5.83042e-06	0.000497125	1.41771	4.12766	0.312791	3.6832	0.632494	0.023448	0.0256799	0.123309	0.123309
XM_038787534.1	Prokr1	sp_Q8SPN2_PKR1_BOVIN_Prokineticin_receptor_1_OS=Bos_taurus_OX=9913_GN=PROKR1_PE=2_SV=1	6.30202e-06	0.000535568	0.626215	1.87052	0.138666	5.70222	0.125675	0.00333638	0.00965887	0.025506	0.025506
XM_038793008.1	Phasitocin	sp_P08162_NEUM_BUFJA_Mesotocin-neurophysin_MT_OS=Bufo_japonicus_OX=8387_PE=2_SV=1	6.38493e-06	0.000540835	1.92991	6.88888	0.427612	3.62484	1.464	0.0343824	0.239896	0.13128	0.239896
XM_038822245.1	Gpr153	sp_Q8K0Z9_GP153_MOUSE_Probable_G-protein_coupled_receptor_153_OS=Mus_musculus_OX=10090_GN=Gpr153_PE=2_SV=2	6.4505e-06	0.000544603	0.423061	1.52663	0.093783	7.11729	0.0598724	0.000876684	0.00267537	0.0123162	0.0123162
XM_038773480.1	Fgfbp1	sp_Q9MZ06_FGFP1_BOVIN_Fibroblast_growth_factor-binding_protein_1_OS=Bos_taurus_OX=9913_GN=FGFBP1_PE=1_SV=1	6.57721e-06	0.000553493	-0.367925	1.44473	0.0816353	8.80411	0.0785229	0.000136873	0.00649667	0.00985961	0.00985961
XM_038776171.1	Kcnk10	sp_Q9JIS4_KCNKA_RAT_Potassium_channel_subfamily_K_member_10_OS=Rattus_norvegicus_OX=10116_GN=Kcnk10_PE=2_SV=1	6.63156e-06	0.000556255	0.417907	1.51878	0.0927613	7.14498	0.0585837	0.000713112	0.00829828	0.0121939	0.0121939
XM_038805074.1	Kcnn2	sp_P58390_KCNN2_MOUSE_Small_conductance_calcium-activated_potassium_channel_protein_2_OS=Mus_musculus_OX=10090_GN=Kcnn2_PE=1_SV=2	6.6613e-06	0.00055694	-0.465512	1.59283	0.10335	6.72403	0.0831663	0.00152797	-0.00113683	0.0144938	0.0144938
XM_038814481.1	Nlk	sp_E2QWQ2_NLK_CANLF_Serine/threonine-protein_kinase_NLK_OS=Canis_lupus_familiaris_OX=9615_GN=NLK_PE=3_SV=1	7.00435e-06	0.000583734	0.370181	1.448	0.0823804	9.00971	0.0444337	0.00011767	2.72872e-05	0.0100621	0.0100621
XM_038782011.1	CutA	sp_Q66KY3_CUTA_XENLA_Protein_CutA_homolog_OS=Xenopus_laevis_OX=8355_GN=cuta_PE=2_SV=2	7.06936e-06	0.000587257	-0.753117	2.12361	0.167673	5.50418	0.201708	0.00633931	0.0358319	0.028793	0.0358319
Cluster-20069.0	nd		7.29376e-06	0.000603956	-3.73165	41.7478	0.832041	1.72635	4.62938	0.0835144	0.620531	0.954924	0.954924
XM_038775347.1	Tnip3		7.47162e-06	0.000616707	0.643948	1.90398	0.143745	5.62462	0.169193	0.00424143	0.0215947	0.0267525	0.0267525
XM_038809077.1	Necab1	sp_Q5R467_NECA1_PONAB_N-terminal_EF-hand_calcium-binding_protein_1_OS=Pongo_abelii_OX=9601_GN=NECAB1_PE=2_SV=1	7.8711e-06	0.000647611	-0.463574	1.58974	0.103739	6.66678	0.0729899	0.00125797	-0.000385248	0.0148846	0.0148846
XR_005461351.1	nd		8.1146e-06	0.000665526	0.902686	2.46622	0.202299	4.65738	0.272213	0.00961375	0.0336165	0.0517736	0.0517736
XM_038817811.1	Postn	sp_Q15063_POSTN_HUMAN_Periostin_OS=Homo_sapiens_OX=9606_GN=POSTN_PE=1_SV=2	8.33038e-06	0.000681061	1.22745	3.41251	0.275428	3.94686	0.502662	0.0197224	0.0412879	0.0940685	0.0940685
XM_038813683.1	Myo18b	sp_Q8IUG5_MY18B_HUMAN_Unconventional_myosin-XVIIIb_OS=Homo_sapiens_OX=9606_GN=MYO18B_PE=1_SV=2	8.4028e-06	0.000684815	-1.0068	2.73683	0.226011	5.54417	0.35308	0.00575144	0.07087	0.0280991	0.07087
XM_038782913.1	Slc18a3	sp_P81721_VACHT_TETCF_Vesicular_acetylcholine_transporter_OS=Tetronarce_californica_OX=7787_PE=2_SV=2	8.50184e-06	0.000690708	-0.405016	1.49933	0.0909711	8.34443	0.134857	0.000353011	0.0120606	0.00976011	0.0120606
XM_038810141.1	Tmem65	sp_Q4VAE3_TMM65_MOUSE_Transmembrane_protein_65_OS=Mus_musculus_OX=10090_GN=Tmem65_PE=1_SV=1	8.59114e-06	0.000695775	0.370856	1.44897	0.0833403	9.18985	0.0455591	9.38216e-05	0.00706453	0.0103246	0.0103246
XM_038812329.1	Camkv	sp_Q3UHL1_CAMKV_MOUSE_CaM_kinase-like_vesicle-associated_protein_OS=Mus_musculus_OX=10090_GN=Camkv_PE=1_SV=2	8.6943e-06	0.000701929	-0.556664	1.74484	0.125168	8.75444	0.222554	0.000192599	0.023308	0.00982564	0.023308
Cluster-1604.0	nd		8.87029e-06	0.000713906	-3.61122	37.0113	0.812785	3.52817	5.98877	0.0193179	0.971611	0.145747	0.971611
XM_038804707.1	Slc27a6	sp_Q9Y2P4_S27A6_HUMAN_Long-chain_fatty_acid_transport_protein_6_OS=Homo_sapiens_OX=9606_GN=SLC27A6_PE=2_SV=1	8.98087e-06	0.000720561	0.781956	2.18574	0.176102	7.34869	0.254227	0.0007025	0.0458154	0.0114084	0.0458154
XM_038797058.1	C18orf21	sp_Q05B49_CR021_BOVIN_UPF0711_protein_C18orf21_homolog_OS=Bos_taurus_OX=9913_PE=2_SV=1	9.15695e-06	0.000732414	-0.363535	1.43841	0.0819478	8.88662	0.0469813	0.00014438	0.00278363	0.00992879	0.00992879
XM_038790775.1	Syt4	sp_Q9H2B2_SYT4_HUMAN_Synaptotagmin-4_OS=Homo_sapiens_OX=9606_GN=SYT4_PE=1_SV=1	9.34798e-06	0.000745386	0.373628	1.453	0.0843074	9.32065	0.0462076	9.38536e-05	0.00664236	0.0105678	0.0105678
XM_038806765.1	Bcar1	sp_Q61140_BCAR1_MOUSE_Breast_cancer_anti-estrogen_resistance_protein_1_OS=Mus_musculus_OX=10090_GN=Bcar1_PE=1_SV=2	9.67992e-06	0.000769479	0.412455	1.51052	0.0932269	7.16117	0.05299	0.00091278	0.00169117	0.0121241	0.0121241
XM_038820855.1	Syt17	sp_A4IJ05_SYT17_XENTR_Synaptotagmin-17_OS=Xenopus_tropicalis_OX=8364_GN=syt17_PE=2_SV=1	9.9665e-06	0.00078983	0.795506	2.21556	0.180064	6.63172	0.220437	0.00114994	0.0474848	0.015134	0.0474848
XM_038820497.1	Nptx2	sp_O70340_NPTX2_MOUSE_Neuronal_pentraxin-2_OS=Mus_musculus_OX=10090_GN=Nptx2_PE=2_SV=1	1.02146e-05	0.000807019	-0.429045	1.53579	0.0972322	8.79819	0.196193	0.000208654	0.0139725	0.00985526	0.0139725
XM_038797951.1	Itga8	sp_P26009_ITA8_CHICK_Integrin_alpha-8_OS=Gallus_gallus_OX=9031_GN=ITGA8_PE=1_SV=1	1.02499e-05	0.000807333	-0.445403	1.56112	0.100956	6.77313	0.0830102	0.00111394	0.00781167	0.0141744	0.0141744
XM_038803069.1	Plekhg4b	sp_Q96PX9_PKH4B_HUMAN_Pleckstrin_homology_domain-containing_family_G_member_4B_OS=Homo_sapiens_OX=9606_GN=PLEKHG4B_PE=1_SV=4	1.03922e-05	0.000816058	0.566327	1.76178	0.128452	5.94739	0.124044	0.00283124	0.0057937	0.0219188	0.0219188
XM_038802175.1	Epha6	sp_Q9UF33_EPHA6_HUMAN_Ephrin_type-A_receptor_6_OS=Homo_sapiens_OX=9606_GN=EPHA6_PE=2_SV=3	1.05305e-05	0.000824409	0.426963	1.5326	0.0969051	6.9566	0.0819251	0.000982072	0.0119996	0.0131038	0.0131038
XM_038809055.1	Runx1t1	sp_Q06455_MTG8_HUMAN_Protein_CBFA2T1_OS=Homo_sapiens_OX=9606_GN=RUNX1T1_PE=1_SV=2	1.05924e-05	0.000826751	0.360104	1.43348	0.0817542	8.27937	0.0484229	0.000241021	0.00899454	0.0097846	0.0097846
XM_038821141.1	Gpr61	sp_Q9BZJ8_GPR61_HUMAN_Probable_G-protein_coupled_receptor_61_OS=Homo_sapiens_OX=9606_GN=GPR61_PE=1_SV=2	1.0749e-05	0.00083645	-0.68207	1.97797	0.154962	5.89411	0.191418	0.00351048	0.0325093	0.0226385	0.0325093
XM_038786070.1	Gng8	sp_P63078_GBG8_MOUSE_Guanine_nucleotide-binding_protein_G(I)/G(S)/G(O)_subunit_gamma-8_OS=Mus_musculus_OX=10090_GN=Gng8_PE=3_SV=1	1.1757e-05	0.000912136	0.364964	1.44046	0.0832862	9.17255	0.0821329	0.000109076	0.00799091	0.0102958	0.0102958
XM_038815627.1	Epha4	sp_Q07496_EPHA4_CHICK_Ephrin_type-A_receptor_4_OS=Gallus_gallus_OX=9031_GN=EPHA4_PE=1_SV=2	1.20111e-05	0.000929065	0.4235	1.5273	0.0967472	6.96819	0.0559254	0.000997566	0.00251352	0.0130425	0.0130425
XM_038783680.1	Ankfn1	sp_Q8N957_ANKF1_HUMAN_Ankyrin_repeat_and_fibronectin_type-III_domain-containing_protein_1_OS=Homo_sapiens_OX=9606_GN=ANKFN1_PE=2_SV=2	1.23195e-05	0.00095007	0.496144	1.64238	0.113486	6.36082	0.0907267	0.00197399	0.0163486	0.0173445	0.0173445
XM_038779691.1	C1qtnf5	sp_Q8K479_C1QT5_MOUSE_Complement_C1q_tumor_necrosis_factor-related_protein_5_OS=Mus_musculus_OX=10090_GN=C1qtnf5_PE=1_SV=1	1.25235e-05	0.000962928	-0.625062	1.86836	0.143091	5.63922	0.143776	0.00419825	0.0179998	0.0265145	0.0265145
XM_038799948.1	Fndc4	sp_Q3TR08_FNDC4_MOUSE_Fibronectin_type_III_domain-containing_protein_4_OS=Mus_musculus_OX=10090_GN=Fndc4_PE=2_SV=1	1.33081e-05	0.00102022	0.382847	1.46645	0.0879103	7.48047	0.094702	0.000591839	0.00745378	0.0110005	0.0110005
XM_038791764.1	Arhgap24	sp_Q8N264_RHG24_HUMAN_Rho_GTPase-activating_protein_24_OS=Homo_sapiens_OX=9606_GN=ARHGAP24_PE=1_SV=2	1.36369e-05	0.00103926	0.496004	1.64215	0.114034	6.31754	0.125801	0.00175615	0.0140987	0.0177493	0.0177493
XM_038793747.1	Miga1	sp_Q8NAN2_MIGA1_HUMAN_Mitoguardin_1_OS=Homo_sapiens_OX=9606_GN=MIGA1_PE=1_SV=1	1.36324e-05	0.00103926	0.925551	2.52326	0.212785	4.55089	0.309411	0.0116862	-0.00843584	0.05623	0.05623
XM_038780188.1	Lrrn3	sp_Q5R482_LRRN3_PONAB_Leucine-rich_repeat_neuronal_protein_3_OS=Pongo_abelii_OX=9601_GN=LRRN3_PE=2_SV=1	1.36849e-05	0.00103985	-0.40315	1.49653	0.0927025	8.64412	0.0596298	0.000239071	0.0126516	0.00977052	0.0126516
XM_038810366.1	Tmem74	sp_Q96NL1_TMM74_HUMAN_Transmembrane_protein_74_OS=Homo_sapiens_OX=9606_GN=TMEM74_PE=1_SV=1	1.46481e-05	0.00110978	-0.668529	1.95137	0.154255	5.41065	0.162497	0.00519948	-0.00213631	0.0304926	0.0304926
XM_038813439.1	Onecut1	sp_O08755_HNF6_MOUSE_Hepatocyte_nuclear_factor_6_OS=Mus_musculus_OX=10090_GN=Onecut1_PE=1_SV=1	1.48251e-05	0.0011199	0.354475	1.42543	0.0818408	8.30534	0.0598493	0.0002732	0.00351803	0.00977368	0.00977368
XM_038777024.1	Tmem38a	sp_Q5ZK43_TM38A_CHICK_Trimeric_intracellular_cation_channel_type_A_OS=Gallus_gallus_OX=9031_GN=TMEM38A_PE=2_SV=1	1.58935e-05	0.00119363	0.607722	1.83624	0.140809	5.67974	0.119047	0.00387827	0.00978896	0.0258626	0.0258626
Cluster-3514.0	nd		1.58592e-05	0.00119363	0.440757	1.55388	0.102112	6.7364	0.0766374	0.00122834	0.0140853	0.014412	0.014412
XM_038798240.1	Jcad	sp_Q5DTX6_JCAD_MOUSE_Junctional_protein_associated_with_coronary_artery_disease_OS=Mus_musculus_OX=10090_GN=Jcad_PE=1_SV=2	1.6297e-05	0.00121686	-0.464172	1.5907	0.107687	6.54545	0.0729589	0.00161341	-0.000229882	0.0157813	0.0157813
XM_038790064.1	Cntnap5	sp_Q0V8S9_CNTP5_CHICK_Contactin-associated_protein-like_5_OS=Gallus_gallus_OX=9031_GN=CNTNAP5_PE=2_SV=1	1.62806e-05	0.00121686	0.359675	1.43286	0.0834394	7.93578	0.0704846	0.000363379	0.0023615	0.0100798	0.0100798
XM_038773448.1	Espn	sp_B1AK53_ESPN_HUMAN_Espin_OS=Homo_sapiens_OX=9606_GN=ESPN_PE=1_SV=1	1.86761e-05	0.00139048	0.374802	1.4547	0.0875673	7.50578	0.0458997	0.000571777	0.0054771	0.0109303	0.0109303
XM_038810740.1	Sema3h	sp_Q90607_SEM3A_CHICK_Semaphorin-3A_OS=Gallus_gallus_OX=9031_GN=SEMA3A_PE=1_SV=1	1.91335e-05	0.00142044	-0.506169	1.65892	0.118408	8.49705	0.234285	0.000251618	0.0207792	0.00974011	0.0207792
XM_038781424.1	A4galt	sp_Q9JI93_A4GAT_RAT_Lactosylceramide_4-alpha-galactosyltransferase_OS=Rattus_norvegicus_OX=10116_GN=A4galt_PE=1_SV=1	1.94238e-05	0.00143786	0.823255	2.2779	0.192736	4.76466	0.227499	0.00808164	0.0182937	0.047639	0.047639
Cluster-11770.0	nd		1.974e-05	0.0014571	-0.365501	1.44124	0.0856414	7.76907	0.125555	0.000663524	0.00317021	0.0103382	0.0103382
XM_038782976.1	Grid1	sp_Q9ULK0_GRID1_HUMAN_Glutamate_receptor_ionotropic,_delta-1_OS=Homo_sapiens_OX=9606_GN=GRID1_PE=2_SV=2	1.99763e-05	0.00146616	0.364606	1.43995	0.0854848	7.71461	0.0485672	0.00052038	0.00180242	0.0104411	0.0104411
XM_038788422.1	Col6a3l	sp_P15989_CO6A3_CHICK_Collagen_alpha-3(VI)_chain_OS=Gallus_gallus_OX=9031_GN=COL6A3_PE=2_SV=2	1.99537e-05	0.00146616	-3.44438	31.3238	0.807515	2.86795	4.80685	0.0933145	0.884805	0.298646	0.884805
XM_038795971.1	Pdlim4	sp_Q9PW72_PDLI4_CHICK_PDZ_and_LIM_domain_protein_4_OS=Gallus_gallus_OX=9031_GN=PDLIM4_PE=1_SV=1	2.26289e-05	0.00165614	-0.367568	1.44422	0.086747	7.5965	0.0528366	0.000589008	0.00775996	0.0106986	0.0106986
XM_038799924.1	Clic5	sp_Q8BXK9_CLIC5_MOUSE_Chloride_intracellular_channel_protein_5_OS=Mus_musculus_OX=10090_GN=Clic5_PE=1_SV=1	2.32571e-05	0.00168777	0.673962	1.962	0.159288	7.68875	0.171771	0.000443533	0.0376157	0.0104934	0.0376157
XM_038810064.1	Neto1	sp_Q8TDF5_NETO1_HUMAN_Neuropilin_and_tolloid-like_protein_1_OS=Homo_sapiens_OX=9606_GN=NETO1_PE=2_SV=2	2.32404e-05	0.00168777	0.685718	1.9852	0.162061	5.24035	0.153217	0.00545775	0.00907459	0.0339377	0.0339377
XM_038819068.1	Wdr49	sp_Q8IV35_WDR49_HUMAN_WD_repeat-containing_protein_49_OS=Homo_sapiens_OX=9606_GN=WDR49_PE=2_SV=1	2.31903e-05	0.00168777	0.81205	2.25252	0.191896	4.81159	0.200917	0.00931399	-0.00705074	0.0459219	0.0459219
XM_038800223.1	Vsnl1	sp_Q5RD22_VISL1_PONAB_Visinin-like_protein_1_OS=Pongo_abelii_OX=9601_GN=VSNL1_PE=2_SV=3	2.42916e-05	0.00175791	0.63081	1.87913	0.149436	9.52469	0.145977	7.73947e-05	0.0334191	0.0110416	0.0334191
XM_038773971.1	Ankrd2	sp_Q9GZV1_ANKR2_HUMAN_Ankyrin_repeat_domain-containing_protein_2_OS=Homo_sapiens_OX=9606_GN=ANKRD2_PE=1_SV=3	2.46282e-05	0.00177729	0.833282	2.30086	0.197545	4.7341	0.236103	0.00975051	0.00850693	0.0487857	0.0487857
XM_038819933.1	Rasal1	sp_O95294_RASL1_HUMAN_RasGAP-activating-like_protein_1_OS=Homo_sapiens_OX=9606_GN=RASAL1_PE=1_SV=3	2.73175e-05	0.00196587	0.710173	2.03434	0.1693	6.23433	0.26987	0.00224306	0.0407509	0.0185723	0.0407509
XM_038793577.1	Ntng1	sp_Q9Y2I2_NTNG1_HUMAN_Netrin-G1_OS=Homo_sapiens_OX=9606_GN=NTNG1_PE=1_SV=3	2.85866e-05	0.00205148	-0.451234	1.57025	0.107836	6.59683	0.0796631	0.00205305	0.0116828	0.0153899	0.0153899
XM_038806379.1	Pfmbp1	sp_Q9WVQ0_PMFBP_MOUSE_Polyamine-modulated_factor_1-binding_protein_1_OS=Mus_musculus_OX=10090_GN=Pmfbp1_PE=2_SV=1	2.87847e-05	0.00205998	0.37455	1.45434	0.0895436	7.3575	0.0510269	0.000648233	0.00444269	0.0113789	0.0113789
XM_038811652.1	Eif3a	sp_A2VD00_EIF3A_XENLA_Eukaryotic_translation_initiation_factor_3_subunit_A_OS=Xenopus_laevis_OX=8355_GN=eif3a_PE=2_SV=1	2.93246e-05	0.00209282	0.866246	2.37797	0.207303	4.62638	0.294502	0.0114311	0.0508553	0.0530307	0.0530307
XM_038819736.1	Csrp1	sp_P47875_CSRP1_RAT_Cysteine_and_glycine-rich_protein_1_OS=Rattus_norvegicus_OX=10116_GN=Csrp1_PE=1_SV=2	2.9501e-05	0.00209961	0.730188	2.07547	0.1748	7.51223	0.18751	0.000629829	0.0452025	0.0109128	0.0452025
XM_038808630.1	Mc5r	sp_Q9TT23_MC5R_PANTR_Melanocortin_receptor_5_OS=Pan_troglodytes_OX=9598_GN=MC5R_PE=3_SV=1	3.02514e-05	0.0021471	0.972495	2.64453	0.233125	4.31355	0.362232	0.0135784	0.0492015	0.0679422	0.0679422
XM_038779682.1	Pyy	sp_Q76CL2_PYY_ANGJA_Peptide_YY_OS=Anguilla_japonica_OX=7937_GN=pyy_PE=3_SV=1	3.04467e-05	0.00215022	0.832098	2.29814	0.199539	4.67685	0.237215	0.00872436	0.032182	0.0509995	0.0509995
XM_038808496.1	Bmper	sp_Q8CJ69_BMPER_MOUSE_BMP-binding_endothelial_regulator_protein_OS=Mus_musculus_OX=10090_GN=Bmper_PE=1_SV=1	3.04618e-05	0.00215022	0.467323	1.59572	0.112068	6.3788	0.0823622	0.00165803	0.0073699	0.0171809	0.0171809
XM_038815317.1	Chst2	sp_Q80WV3_CHST2_MOUSE_Carbohydrate_sulfotransferase_2_OS=Mus_musculus_OX=10090_GN=Chst2_PE=2_SV=3	3.08772e-05	0.00217361	0.356369	1.42814	0.0855239	9.46757	0.0523596	7.46521e-05	0.00208781	0.0108969	0.0108969
XM_038797088.1	Rgs9bp	sp_Q6GLX4_R9BPB_XENLA_Regulator_of_G-protein_signaling_9-binding_protein_B_OS=Xenopus_laevis_OX=8355_GN=rgs9bp-b_PE=2_SV=1	3.1689e-05	0.00222469	-1.28039	3.59805	0.307714	4.86358	0.880502	0.0146148	0.127417	0.0441155	0.127417
XM_038792688.1	Lef1	sp_Q9UJU2_LEF1_HUMAN_Lymphoid_enhancer-binding_factor_1_OS=Homo_sapiens_OX=9606_GN=LEF1_PE=1_SV=1	3.19243e-05	0.00223514	-1.0796	2.94349	0.259563	7.70645	0.542286	0.000716143	0.100343	0.0104574	0.100343
XM_038776848.1	Fgf10	sp_O15520_FGF10_HUMAN_Fibroblast_growth_factor_10_OS=Homo_sapiens_OX=9606_GN=FGF10_PE=1_SV=1	3.35501e-05	0.00234261	2.93638	18.8474	0.707914	3.69447	3.03852	0.0509513	0.700762	0.121832	0.700762
XM_038801831.1	Alcam	sp_P42292_CD166_CHICK_CD166_antigen_OS=Gallus_gallus_OX=9031_GN=ALCAM_PE=1_SV=1	3.37914e-05	0.0023531	-0.501986	1.652	0.121069	8.21424	0.0951699	0.000354437	0.0216321	0.00981872	0.0216321
XM_038809593.1	Eya1	sp_Q99502_EYA1_HUMAN_Eyes_absent_homolog_1_OS=Homo_sapiens_OX=9606_GN=EYA1_PE=1_SV=2	3.49917e-05	0.00243013	-0.616815	1.85302	0.149051	5.59079	0.120594	0.00601298	0.00338462	0.0273113	0.0273113
XM_038790628.1	Cntfr	sp_P51641_CNTFR_CHICK_Ciliary_neurotrophic_factor_receptor_subunit_alpha_OS=Gallus_gallus_OX=9031_GN=CNTFR_PE=2_SV=1	3.55357e-05	0.0024613	-0.348936	1.41756	0.0843912	8.20526	0.0431448	0.00029982	0.010383	0.00982418	0.010383
XM_038817118.1	Nmur1	sp_O55040_NMUR1_MOUSE_Neuromedin-U_receptor_1_OS=Mus_musculus_OX=10090_GN=Nmur1_PE=2_SV=2	3.59741e-05	0.002485	-0.874761	2.3983	0.211708	5.97682	0.276364	0.00344672	0.0637837	0.0215355	0.0637837
Cluster-16451.0	nd		3.68154e-05	0.00253634	-0.916413	2.50031	0.222074	4.50811	0.284318	0.0158353	0.0378051	0.0581402	0.0581402
XM_038802704.1	Enox	sp_Q8BHR2_ENOX1_MOUSE_Ecto-NOX_disulfide-thiol_exchanger_1_OS=Mus_musculus_OX=10090_GN=Enox1_PE=2_SV=1	3.70028e-05	0.00254247	-0.358997	1.43189	0.0870204	7.55921	0.0591533	0.000568723	0.00527553	0.0107901	0.0107901
XM_038792082.1	Sh3tc1	sp_Q8TE82_S3TC1_HUMAN_SH3_domain_and_tetratricopeptide_repeat-containing_protein_1_OS=Homo_sapiens_OX=9606_GN=SH3TC1_PE=1_SV=3	3.75676e-05	0.00257443	1.13609	3.11456	0.275619	3.92168	0.467848	0.0175544	0.037294	0.0963946	0.0963946
XM_038785866.1	Cygb1	sp_Q575T0_CYGB1_ORYLA_Cytoglobin-1_OS=Oryzias_latipes_OX=8090_GN=cygb1_PE=2_SV=1	3.87165e-05	0.00264614	-0.719268	2.05293	0.174791	6.31023	0.421808	0.00288444	0.0429436	0.0178192	0.0429436
XM_038820241.1	Pacsin1	sp_Q9Z0W5_PACN1_RAT_Protein_kinase_C_and_casein_kinase_substrate_in_neurons_protein_1_OS=Rattus_norvegicus_OX=10116_GN=Pacsin1_PE=1_SV=1	3.88815e-05	0.00265041	0.408847	1.50508	0.0993788	7.59873	0.0601217	0.000494921	0.0143193	0.0106932	0.0143193
XM_038799820.1	Stpg1	sp_Q3KQ80_STPG1_XENLA_O(6)-methylguanine-induced_apoptosis_2_OS=Xenopus_laevis_OX=8355_GN=stpg1_PE=2_SV=1	4.01373e-05	0.00272881	0.565975	1.76116	0.137818	5.88766	0.113207	0.0027035	0.0257872	0.0227278	0.0257872
XM_038788259.1	C3orf70	sp_Q6GQU0_CC070_MOUSE_UPF0524_protein_C3orf70_homolog_OS=Mus_musculus_OX=10090_PE=2_SV=1	4.41467e-05	0.00299352	0.341079	1.40646	0.0835031	7.90138	0.0535246	0.000332732	0.0072225	0.0101264	0.0101264
XM_038795899.1	Tcf7	sp_Q9NQB0_TF7L2_HUMAN_Transcription_factor_7-like_2_OS=Homo_sapiens_OX=9606_GN=TCF7L2_PE=1_SV=2	4.49341e-05	0.00303893	-0.417181	1.51768	0.102237	6.83105	0.0667391	0.00126824	0.0144104	0.0138158	0.0144104
XM_038794073.1	Amigo1	sp_O08770_GPV_RAT_Platelet_glycoprotein_V_OS=Rattus_norvegicus_OX=10116_GN=Gp5_PE=3_SV=1	4.52855e-05	0.0030547	0.673561	1.96121	0.16514	5.17157	0.196584	0.00541521	0.0191721	0.0354918	0.0354918
XM_038783931.1	Rasd2	sp_P63033_RHES_RAT_GTP-binding_protein_Rhes_OS=Rattus_norvegicus_OX=10116_GN=Rasd2_PE=1_SV=1	4.54068e-05	0.00305491	0.679283	1.97246	0.166569	5.15308	0.151135	0.00568912	0.00923475	0.0359286	0.0359286
XM_038812721.1	Fbln2	sp_P37889_FBLN2_MOUSE_Fibulin-2_OS=Mus_musculus_OX=10090_GN=Fbln2_PE=1_SV=2	4.57623e-05	0.00307083	1.19992	3.31986	0.294367	6.01369	0.52539	0.0020624	0.127916	0.0210691	0.127916
XM_038817203.1	Ntng1l	sp_Q9Y2I2_NTNG1_HUMAN_Netrin-G1_OS=Homo_sapiens_OX=9606_GN=NTNG1_PE=1_SV=3	4.76424e-05	0.00318871	0.416235	1.51624	0.102347	6.7195	0.0906285	0.00118834	0.00130675	0.014524	0.014524
Cluster-7572.0	nd		5.11019e-05	0.00341142	-0.562501	1.75506	0.138871	5.7508	0.127348	0.00418069	-0.000198457	0.0247471	0.0247471
XM_038820701.1	Npffr2	sp_Q924H0_NPFF2_MOUSE_Neuropeptide_FF_receptor_2_OS=Mus_musculus_OX=10090_GN=Npffr2_PE=2_SV=2	5.1876e-05	0.00345417	0.428371	1.53475	0.105849	6.6039	0.107675	0.00146855	0.00938066	0.0153374	0.0153374
XM_038799268.1	Grik2	sp_P39087_GRIK2_MOUSE_Glutamate_receptor_ionotropic,_kainate_2_OS=Mus_musculus_OX=10090_GN=Grik2_PE=1_SV=4	5.30565e-05	0.00352369	0.388152	1.47425	0.096036	6.98306	0.051586	0.000869554	0.0090743	0.0129648	0.0129648
XM_038821781.1	Alpl	sp_P08289_PPBT_RAT_Alkaline_phosphatase,_tissue-nonspecific_isozyme_OS=Rattus_norvegicus_OX=10116_GN=Alpl_PE=1_SV=2	5.36771e-05	0.00355577	-0.64879	1.91322	0.160631	7.89367	0.166808	0.00050848	0.038195	0.0101373	0.038195
XM_038792141.1	Cpz	sp_Q8QGP3_CBPZ_CHICK_Carboxypeptidase_Z_OS=Gallus_gallus_OX=9031_GN=CPZ_PE=1_SV=1	5.51156e-05	0.00364172	0.490309	1.63282	0.12158	6.09681	0.0899948	0.00210134	0.0051071	0.0200713	0.0200713
XM_038778650.1	Mpp3	sp_O88954_MPP3_RAT_MAGUK_p55_subfamily_member_3_OS=Rattus_norvegicus_OX=10116_GN=Mpp3_PE=1_SV=3	5.73449e-05	0.00377935	0.362935	1.43754	0.0902043	8.08276	0.0499648	0.000332874	0.0118724	0.00991741	0.0118724
XM_038785219.1	Dkk4	sp_Q9UBT3_DKK4_HUMAN_Dickkopf-related_protein_4_OS=Homo_sapiens_OX=9606_GN=DKK4_PE=1_SV=1	5.88316e-05	0.00386747	-0.963137	2.6199	0.239738	5.34387	0.330968	0.00775816	0.0784536	0.0317831	0.0784536
XM_038798277.1	Nrp1	sp_P79795_NRP1_CHICK_Neuropilin-1_OS=Gallus_gallus_OX=9031_GN=NRP1_PE=2_SV=1	6.02171e-05	0.0039485	-0.383677	1.46767	0.0956332	8.66089	0.0728585	0.000224534	0.013494	0.00977711	0.013494
XM_038813121.1	Ppm1e	sp_Q8WY54_PPM1E_HUMAN_Protein_phosphatase_1E_OS=Homo_sapiens_OX=9606_GN=PPM1E_PE=1_SV=3	6.1068e-05	0.00399416	0.346531	1.41415	0.086446	7.58394	0.0477007	0.00048055	0.00315574	0.0107288	0.0107288
XM_038799944.1	Maco1	sp_Q8N5G2_MACOI_HUMAN_Macoilin_OS=Homo_sapiens_OX=9606_GN=MACO1_PE=1_SV=1	6.2976e-05	0.00410855	-0.330242	1.39131	0.0825323	8.11608	0.0370036	0.000328907	0.00463652	0.00988846	0.00988846
XM_038789556.1	Rprm	sp_Q9NS64_RPRM_HUMAN_Protein_reprimo_OS=Homo_sapiens_OX=9606_GN=RPRM_PE=1_SV=1	6.35262e-05	0.004134	-0.808251	2.24398	0.202097	4.73544	0.203166	0.0125303	-0.000558956	0.0487346	0.0487346
XM_038792678.1	Tex15	sp_F8VPN2_TEX15_MOUSE_Testis-expressed_protein_15_OS=Mus_musculus_OX=10090_GN=Tex15_PE=2_SV=1	6.57705e-05	0.0042693	-1.22048	3.38882	0.305801	5.48411	0.557718	0.00524452	0.135027	0.0291482	0.135027
XM_038790456.1	Cabp7	sp_Q66H96_CABP7_RAT_Calcium-binding_protein_7_OS=Rattus_norvegicus_OX=10116_GN=Cabp7_PE=1_SV=1	6.62951e-05	0.00429256	-0.404896	1.49915	0.101498	6.76671	0.0715952	0.00123738	0.00767137	0.0142154	0.0142154
XM_038794175.1	Ccdc17	sp_Q8CE13_CCD17_MOUSE_Coiled-coil_domain-containing_protein_17_OS=Mus_musculus_OX=10090_GN=Ccdc17_PE=2_SV=1	6.76653e-05	0.00437034	0.912864	2.49145	0.229112	4.33746	0.287027	0.0121152	0.0420072	0.0666236	0.0666236
XM_038809401.1	Penk	sp_P01210_PENK_HUMAN_Proenkephalin-A_OS=Homo_sapiens_OX=9606_GN=PENK_PE=1_SV=1	6.83193e-05	0.00440157	-0.862908	2.37004	0.216699	10.0329	0.265888	6.21792e-05	0.0703752	0.0127971	0.0703752
XM_038797200.1	Adcy2	sp_Q08462_ADCY2_HUMAN_Adenylate_cyclase_type_2_OS=Homo_sapiens_OX=9606_GN=ADCY2_PE=1_SV=5	6.96934e-05	0.00447892	0.643851	1.9038	0.16188	6.03131	0.165639	0.00234769	0.0369601	0.0208515	0.0369601
XM_038819949.1	Lgr6	sp_Q9HBX8_LGR6_HUMAN_Leucine-rich_repeat-containing_G-protein_coupled_receptor_6_OS=Homo_sapiens_OX=9606_GN=LGR6_PE=1_SV=3	6.98748e-05	0.00447944	0.83166	2.29713	0.209133	4.57032	0.287299	0.0102177	0.0284643	0.0553869	0.0553869
Cluster-10456.0	nd		7.16999e-05	0.00458506	-1.62602	5.08358	0.409516	3.31962	0.92809	0.0685934	0.0522321	0.182962	0.182962
Cluster-10451.1	nd		7.33143e-05	0.00467673	0.673122	1.96035	0.169755	6.91289	0.164066	0.00082625	0.0423987	0.0133418	0.0423987
XM_038811303.1	Anks1b	sp_A5PMU4_ANS1B_DANRE_Ankyrin_repeat_and_sterile_alpha_motif_domain-containing_protein_1B_OS=Danio_rerio_OX=7955_GN=anks1b_PE=3_SV=1	7.35215e-05	0.00467839	-0.326453	1.38604	0.0823422	8.2011	0.0392071	0.000343593	0.00923763	0.00982677	0.00982677
XM_038799516.1	Mchr2	sp_Q8MJ88_MCHR2_MACMU_Melanin-concentrating_hormone_receptor_2_OS=Macaca_mulatta_OX=9544_GN=MCHR2_PE=2_SV=1	7.43924e-05	0.00472218	1.26402	3.53961	0.319053	3.65481	0.529276	0.0255743	0.0256883	0.127118	0.127118
XM_038811108.1	Arhgef39	sp_Q66JY6_ARG39_MOUSE_Rho_guanine_nucleotide_exchange_factor_39_OS=Mus_musculus_OX=10090_GN=Arhgef39_PE=2_SV=2	7.53769e-05	0.00477294	-0.526521	1.69303	0.133005	5.85011	0.0931247	0.00327706	0.00237585	0.0232586	0.0232586
XM_038774298.1	Ltbp2	sp_Q28019_LTBP2_BOVIN_Latent-transforming_growth_factor_beta-binding_protein_2_OS=Bos_taurus_OX=9913_GN=LTBP2_PE=1_SV=2	7.72638e-05	0.00488047	0.539915	1.71586	0.136593	5.73923	0.104587	0.00305992	0.00618759	0.0249264	0.0249264
XM_038820690.1	Cacng2	sp_Q71RJ2_CCG2_RAT_Voltage-dependent_calcium_channel_gamma-2_subunit_OS=Rattus_norvegicus_OX=10116_GN=Cacng2_PE=1_SV=1	7.89051e-05	0.00497198	0.506594	1.65963	0.128326	5.92541	0.0809588	0.00248979	-0.000649106	0.0222117	0.0222117
XM_038791977.1	Mab21l2	sp_Q9Y586_MB212_HUMAN_Protein_mab-21-like_2_OS=Homo_sapiens_OX=9606_GN=MAB21L2_PE=1_SV=1	7.96017e-05	0.00500367	0.422366	1.52557	0.107048	6.68556	0.0863343	0.00136781	0.0158209	0.0147542	0.0158209
XM_038778119.1	Sox9	sp_P48436_SOX9_HUMAN_Transcription_factor_SOX-9_OS=Homo_sapiens_OX=9606_GN=SOX9_PE=1_SV=1	8.13293e-05	0.00509986	0.327209	1.38709	0.0830386	7.97225	0.0483528	0.000309037	0.00324054	0.0100341	0.0100341
XM_038812180.1	Cdhr3	sp_Q6ZTQ4_CDHR3_HUMAN_Cadherin-related_family_member_3_OS=Homo_sapiens_OX=9606_GN=CDHR3_PE=1_SV=1	8.16136e-05	0.0051053	0.847479	2.33376	0.215117	5.2557	0.293962	0.00540883	0.0640044	0.033605	0.0640044
XM_038789072.1	Plcl1	sp_Q15111_PLCL1_HUMAN_Inactive_phospholipase_C-like_protein_1_OS=Homo_sapiens_OX=9606_GN=PLCL1_PE=1_SV=3	8.24761e-05	0.00514679	0.524969	1.69041	0.133339	6.09447	0.101554	0.00223841	0.0244307	0.0200985	0.0244307
XM_038818180.1	Pdgfd	sp_Q9GZP0_PDGFD_HUMAN_Platelet-derived_growth_factor_D_OS=Homo_sapiens_OX=9606_GN=PDGFD_PE=1_SV=1	8.47411e-05	0.00527539	0.648868	1.91337	0.165082	6.96611	0.153852	0.000807551	0.0400705	0.0130535	0.0400705
XR_005458228.1	nd		8.6212e-05	0.00535405	-0.821869	2.27475	0.209316	4.61236	0.236723	0.0121103	0.0282597	0.0536098	0.0536098
XM_038806692.1	Nkd1	sp_Q99MH6_NKD1_MOUSE_Protein_naked_cuticle_homolog_1_OS=Mus_musculus_OX=10090_GN=Nkd1_PE=1_SV=1	8.72315e-05	0.00540438	-0.321793	1.3796	0.0820145	8.85648	0.0373629	0.000187895	0.00322806	0.00990166	0.00990166
XM_038817886.1	Gria4	sp_P19493_GRIA4_RAT_Glutamate_receptor_4_OS=Rattus_norvegicus_OX=10116_GN=Gria4_PE=1_SV=1	8.84599e-05	0.00546737	0.475278	1.60846	0.121237	7.85731	0.0819117	0.000340683	0.0217069	0.0101911	0.0217069
XM_038795660.1	Ppp3ca	sp_P48452_PP2BA_BOVIN_Serine/threonine-protein_phosphatase_2B_catalytic_subunit_alpha_isoform_OS=Bos_taurus_OX=9913_GN=PPP3CA_PE=1_SV=1	9.37371e-05	0.00577971	-0.365791	1.44165	0.0936423	8.4271	0.0496546	0.000233768	0.0129195	0.00974277	0.0129195
Cluster-11968.0	Stac/Nd		9.41769e-05	0.005793	0.923767	2.51876	0.236552	4.50717	0.337811	0.0134945	0.0704411	0.0581829	0.0704411
XM_038788630.1	Znf208	sp_O43345_ZN208_HUMAN_Zinc_finger_protein_208_OS=Homo_sapiens_OX=9606_GN=ZNF208_PE=2_SV=2	9.49604e-05	0.00582732	-1.31183	3.71297	0.336098	3.80466	0.696646	0.0610076	0.0985112	0.108435	0.108435
XM_038795786.1	Npy6r	sp_Q9WVD0_NPY1R_CAVPO_Neuropeptide_Y_receptor_type_1_OS=Cavia_porcellus_OX=10141_GN=NPY1R_PE=3_SV=1	9.82743e-05	0.00601639	0.481657	1.61875	0.123666	7.11097	0.361067	0.00103707	0.0219029	0.0123447	0.0219029
XM_038795914.1	Fstl5	sp_Q8N475_FSTL5_HUMAN_Follistatin-related_protein_5_OS=Homo_sapiens_OX=9606_GN=FSTL5_PE=2_SV=2	9.93902e-05	0.00607032	-0.590631	1.80513	0.151752	8.78145	0.126698	0.000193244	0.0343499	0.0098434	0.0343499
XM_038782335.1	Lmx1b	sp_Q8UVR3_LMX1B_XENLA_LIM_homeobox_transcription_factor_1-beta.1_OS=Xenopus_laevis_OX=8355_GN=lmx1b.1_PE=2_SV=1	0.000102238	0.00621489	0.371438	1.44982	0.0956028	7.0262	0.0684931	0.000963669	0.00509049	0.0127462	0.0127462
XM_038807140.1	Pnp	sp_P00491_PNPH_HUMAN_Purine_nucleoside_phosphorylase_OS=Homo_sapiens_OX=9606_GN=PNP_PE=1_SV=2	0.000102093	0.00621489	0.338056	1.40222	0.0870032	7.72051	0.0414248	0.000474465	0.0108799	0.0104295	0.0108799
XM_038816147.1	Dner	sp_Q8NFT8_DNER_HUMAN_Delta_and_Notch-like_epidermal_growth_factor-related_receptor_OS=Homo_sapiens_OX=9606_GN=DNER_PE=1_SV=1	0.000104674	0.00634802	-0.449892	1.56814	0.115967	8.43736	0.0757985	0.000229566	0.0199429	0.00974169	0.0199429
XM_038822098.1	Btbd6	sp_Q2LE78_BTBD6_XENLA_BTB/POZ_domain-containing_protein_6_OS=Xenopus_laevis_OX=8355_GN=btbd6_PE=1_SV=1	0.000107193	0.00648554	-0.345161	1.41222	0.0891037	8.09608	0.048309	0.00040562	0.0115036	0.0099055	0.0115036
XM_038786044.1	Sipa1l3	sp_O60292_SI1L3_HUMAN_Signal-induced_proliferation-associated_1-like_protein_3_OS=Homo_sapiens_OX=9606_GN=SIPA1L3_PE=1_SV=3	0.00010858	0.00655413	0.355125	1.42636	0.0917501	8.05327	0.0815486	0.000338116	0.012289	0.00994539	0.012289
XM_038822125.1	Kazn	sp_Q674X7_KAZRN_HUMAN_Kazrin_OS=Homo_sapiens_OX=9606_GN=KAZN_PE=1_SV=2	0.00011002	0.00662553	0.361031	1.43481	0.0933534	7.14798	0.0576043	0.000891432	0.00653668	0.0121808	0.0121808
XM_038789715.1	Slc38a11	sp_Q5EA97_S38AB_BOVIN_Putative_sodium-coupled_neutral_amino_acid_transporter_11_OS=Bos_taurus_OX=9913_GN=SLC38A11_PE=2_SV=1	0.000112366	0.00674441	-0.523735	1.68832	0.135605	5.807	0.0916287	0.00369321	0.0113071	0.0238898	0.0238898
XM_038813236.1	Map2k1	sp_Q91447_MP2K1_SERCA_Dual_specificity_mitogen-activated_protein_kinase_kinase_1_(Fragment)_OS=Serinus_canaria_OX=9135_GN=MAP2K1_PE=2_SV=1	0.000112516	0.00674441	0.389857	1.47677	0.10095	7.00759	0.104325	0.00081709	0.0144692	0.0128393	0.0144692
XR_005460303.1	nd		0.000113864	0.00680946	-0.844108	2.3259	0.218739	5.48844	0.27958	0.00772302	0.0640472	0.0290713	0.0640472
XM_038819375.1	Shisa9	sp_A7MC48_SHSA9_XENTR_Protein_shisa-9_OS=Xenopus_tropicalis_OX=8364_GN=shisa9_PE=2_SV=2	0.000114808	0.00685006	0.57445	1.77615	0.148939	7.39504	0.12043	0.000681781	0.0325923	0.0112566	0.0325923
XM_038802017.1	Igsf3	sp_Q6ZQA6_IGSF3_MOUSE_Immunoglobulin_superfamily_member_3_OS=Mus_musculus_OX=10090_GN=Igsf3_PE=1_SV=2	0.000116166	0.00691507	-0.480441	1.61679	0.124658	7.72248	0.0869426	0.000667622	0.0226417	0.0104256	0.0226417
XM_038792652.1	Psd3	sp_Q9NYI0_PSD3_HUMAN_PH_and_SEC7_domain-containing_protein_3_OS=Homo_sapiens_OX=9606_GN=PSD3_PE=1_SV=2	0.000117006	0.00693683	0.348643	1.41714	0.0905021	7.9173	0.0438898	0.00038645	0.0118995	0.0101044	0.0118995
XM_038795837.1	Cxcl14	sp_Q9WUQ5_CXL14_MOUSE_C-X-C_motif_chemokine_14_OS=Mus_musculus_OX=10090_GN=Cxcl14_PE=2_SV=2	0.00011742	0.00693683	0.645175	1.90632	0.167515	7.1533	0.153411	0.00062556	0.0414662	0.0121579	0.0414662
XM_038816264.1	Otos	sp_Q8R448_OTOSP_MOUSE_Otospiralin_OS=Mus_musculus_OX=10090_GN=Otos_PE=2_SV=1	0.000117605	0.00693683	0.484581	1.62349	0.12583	6.27292	0.0970171	0.00188962	0.0218603	0.0181831	0.0218603
Cluster-2068.4749	nd		0.000117401	0.00693683	-0.71391	2.04196	0.185359	5.93205	0.207746	0.00387414	0.047663	0.0221226	0.047663
Cluster-12617.0	nd		0.00011788	0.00693719	1.09632	2.99314	0.284722	3.89248	0.424649	0.0223972	0.0595985	0.099203	0.099203
Cluster-18901.0	nd		0.000119711	0.00702896	-0.876935	2.40352	0.22797	4.64277	0.277999	0.0130244	0.0649309	0.0523625	0.0649309
XM_038805910.1	Tesk1	sp_Q15569_TESK1_HUMAN_Dual_specificity_testis-specific_protein_kinase_1_OS=Homo_sapiens_OX=9606_GN=TESK1_PE=1_SV=2	0.000125461	0.00734988	0.497687	1.64491	0.129768	5.91602	0.108271	0.00292118	0.013455	0.0223385	0.0223385
XM_038816740.1	Prrt1	sp_Q6MG82_PRRT1_RAT_Proline-rich_transmembrane_protein_1_OS=Rattus_norvegicus_OX=10116_GN=Prrt1_PE=1_SV=2	0.000126721	0.00739984	0.673691	1.96146	0.175772	5.12806	0.272238	0.00650174	0.0398421	0.0365335	0.0398421
XR_005463404.1	nd		0.000126887	0.00739984	0.320933	1.37841	0.0837415	7.9219	0.0701972	0.000420724	0.00486909	0.0100982	0.0100982
Cluster-10834.0	nd		0.000127384	0.0074121	1.15836	3.1847	0.302328	6.13532	0.513178	0.00230751	0.134795	0.0196331	0.134795
XM_038791652.1	Col25a1	sp_Q99MQ5_COPA1_MOUSE_Collagen_alpha-1(XXV)_chain_OS=Mus_musculus_OX=10090_GN=Col25a1_PE=2_SV=2	0.000129183	0.00749989	-0.49023	1.63269	0.128064	5.98539	0.108474	0.00317484	0.0109019	0.0214257	0.0214257
XM_038794404.1	Lrrc7	sp_F1MCA7_LRRC7_BOVIN_Leucine-rich_repeat-containing_protein_7_OS=Bos_taurus_OX=9913_GN=LRRC7_PE=3_SV=3	0.000129786	0.00751799	0.421617	1.52442	0.110173	6.72293	0.0644533	0.0010855	0.0171216	0.0145012	0.0171216
XM_038796770.1	Vstm2a	sp_Q8R0A6_VTM2A_MOUSE_V-set_and_transmembrane_domain-containing_protein_2A_OS=Mus_musculus_OX=10090_GN=Vstm2a_PE=1_SV=2	0.000133146	0.00769537	0.472095	1.60335	0.123567	7.14479	0.0832614	0.00097388	0.0219292	0.0121947	0.0219292
XM_038789568.1	Nr4a2	sp_P43354_NR4A2_HUMAN_Nuclear_receptor_subfamily_4_group_A_member_2_OS=Homo_sapiens_OX=9606_GN=NR4A2_PE=1_SV=1	0.00013369	0.00770953	-0.314211	1.36918	0.0822636	8.9406	0.0385935	0.000168186	0.002149	0.00998277	0.00998277
XM_038789563.1	Kcnj3	sp_P48549_KCNJ3_HUMAN_G_protein-activated_inward_rectifier_potassium_channel_1_OS=Homo_sapiens_OX=9606_GN=KCNJ3_PE=1_SV=1	0.000135389	0.00779014	0.571331	1.77062	0.149702	6.91436	0.120316	0.00102757	0.0325886	0.0133336	0.0325886
XM_038818882.1	Klhl1	sp_Q9NR64_KLHL1_HUMAN_Kelch-like_protein_1_OS=Homo_sapiens_OX=9606_GN=KLHL1_PE=2_SV=1	0.000136168	0.00780022	0.381488	1.46446	0.0999961	6.81787	0.086588	0.00110315	0.00483272	0.0138957	0.0138957
XR_005463273.1	Stard10	sp_Q9JMD3_STA10_MOUSE_START_domain-containing_protein_10_OS=Mus_musculus_OX=10090_GN=Stard10_PE=1_SV=1	0.000136063	0.00780022	-0.505058	1.65708	0.13238	5.85761	0.0872887	0.00313548	0.00514889	0.0231512	0.0231512
XM_038822353.1	Wnt4	sp_P49338_WNT4_XENLA_Protein_Wnt-4_OS=Xenopus_laevis_OX=8355_GN=wnt4_PE=2_SV=1	0.000136895	0.0078245	0.31295	1.36745	0.0820592	8.24814	0.0361727	0.000293729	0.00980683	0.00979976	0.00980683
XM_038804229.1	Chrna3	sp_P18845_ACHA3_CARAU_Neuronal_acetylcholine_receptor_subunit_alpha-3_OS=Carassius_auratus_OX=7957_GN=chrna3_PE=2_SV=1	0.000139456	0.0079533	-0.655142	1.92542	0.171993	6.19679	0.156521	0.00238536	0.0419868	0.0189636	0.0419868
XM_038801267.1	Epha7	sp_O42422_EPHA7_CHICK_Ephrin_type-A_receptor_7_OS=Gallus_gallus_OX=9031_GN=EPHA7_PE=2_SV=1	0.000141406	0.00802907	0.359639	1.43281	0.0945002	7.06893	0.0692375	0.000856236	0.00753326	0.0125392	0.0125392
Cluster-10394.0	nd		0.000141214	0.00802907	0.885239	2.42356	0.232588	4.30379	0.263645	0.0126551	0.0201955	0.068491	0.068491
XM_038796412.1	nd		0.000153734	0.0087099	0.955692	2.60047	0.252497	4.1182	0.31255	0.0153556	0.0423073	0.0802767	0.0802767
XM_038785173.1	Sema4c	sp_Q64151_SEM4C_MOUSE_Semaphorin-4C_OS=Mus_musculus_OX=10090_GN=Sema4c_PE=1_SV=1	0.000154306	0.00872316	-0.32839	1.38873	0.086783	7.62118	0.0691142	0.000656193	0.00997359	0.0106407	0.0106407
XM_038812283.1	Sema3g	sp_Q9NS98_SEM3G_HUMAN_Semaphorin-3G_OS=Homo_sapiens_OX=9606_GN=SEMA3G_PE=2_SV=1	0.00015522	0.00875572	-0.597705	1.81794	0.158016	6.43639	0.129754	0.00238943	0.035064	0.0166738	0.035064
XM_038810707.1	Lrrn1	sp_Q6UXK5_LRRN1_HUMAN_Leucine-rich_repeat_neuronal_protein_1_OS=Homo_sapiens_OX=9606_GN=LRRN1_PE=1_SV=1	0.000165299	0.00930391	-0.348428	1.41684	0.0924976	10.0287	0.0432685	5.49767e-05	0.0105857	0.0127787	0.0127787
XM_038774280.1	Znf226	sp_Q9NYT6_ZN226_HUMAN_Zinc_finger_protein_226_OS=Homo_sapiens_OX=9606_GN=ZNF226_PE=2_SV=2	0.000171394	0.00962601	-1.4715	4.35576	0.391582	3.34425	1.39583	0.0519028	0.175039	0.178102	0.178102
XM_038773624.1	Rbm20	sp_Q5T481_RBM20_HUMAN_RNA-binding_protein_20_OS=Homo_sapiens_OX=9606_GN=RBM20_PE=1_SV=3	0.000172453	0.00966449	-3.83329	46.2144	1.0205	1.2235	4.42771	0.0145187	0.00416225	1.54761	1.54761
XM_038781228.1	Parvb	sp_Q9HBI1_PARVB_HUMAN_Beta-parvin_OS=Homo_sapiens_OX=9606_GN=PARVB_PE=1_SV=1	0.000173286	0.00966969	0.316748	1.37266	0.0843518	8.24918	0.0376119	0.000316379	0.0103565	0.00979922	0.0103565
XM_038803430.1	Soga1	sp_O94964_SOGA1_HUMAN_Protein_SOGA1_OS=Homo_sapiens_OX=9606_GN=SOGA1_PE=1_SV=2	0.000173295	0.00966969	0.356111	1.42777	0.0948348	9.58619	0.0796461	7.58526e-05	0.0134146	0.0112084	0.0134146
XM_038773628.1	Dhdh	sp_Q642M9_DHDH_DANRE_Trans-1,2-dihydrobenzene-1,2-diol_dehydrogenase_OS=Danio_rerio_OX=7955_GN=dhdh_PE=2_SV=2	0.00018037	0.0100428	0.328217	1.38849	0.0876407	7.71249	0.0445309	0.000429247	0.0110921	0.0104453	0.0110921
XM_038801473.1	Pcp4	sp_P63055_PCP4_RAT_Calmodulin_regulator_protein_PCP4_OS=Rattus_norvegicus_OX=10116_GN=Pcp4_PE=1_SV=2	0.000189206	0.0105121	0.663779	1.94212	0.177813	9.67755	0.163914	6.31436e-05	0.0473633	0.0114779	0.0473633
XM_038801188.1	Tx1	sp_P14381_YTX2_XENLA_Transposon_TX1_uncharacterized_149_kDa_protein_OS=Xenopus_laevis_OX=8355_PE=4_SV=1	0.000194767	0.0107979	0.584279	1.7937	0.156824	5.62192	0.13781	0.00402001	0.0328705	0.0267967	0.0328705
XR_005460969.1	nd		0.000209649	0.011598	-0.539635	1.71538	0.145568	5.60263	0.100048	0.00467043	0.0110092	0.0271147	0.0271147
XM_038779731.1	Pdzk1	sp_Q3T0X8_NHRF3_BOVIN_Na(+)/H(+)_exchange_regulatory_cofactor_NHE-RF3_OS=Bos_taurus_OX=9913_GN=PDZK1_PE=2_SV=1	0.000213022	0.0117595	-0.747382	2.11147	0.201829	4.72614	0.21094	0.0120142	0.0264188	0.0490881	0.0490881
XM_038780534.1	Fam180a	sp_Q6UWF9_F180A_HUMAN_Protein_FAM180A_OS=Homo_sapiens_OX=9606_GN=FAM180A_PE=2_SV=1	0.000213671	0.0117701	1.95194	7.04232	0.527226	3.3443	1.39999	0.0504978	0.366453	0.178093	0.366453
XM_038791896.1	Npy1r	sp_P25929_NPY1R_HUMAN_Neuropeptide_Y_receptor_type_1_OS=Homo_sapiens_OX=9606_GN=NPY1R_PE=1_SV=1	0.000217094	0.0119332	-0.817951	2.26585	0.221173	8.63657	0.402035	0.000333852	0.0730421	0.00976777	0.0730421
XR_005457485.1	Rbp1	sp_P09455_RET1_HUMAN_Retinol-binding_protein_1_OS=Homo_sapiens_OX=9606_GN=RBP1_PE=1_SV=2	0.00021864	0.0119927	-0.502876	1.65347	0.136043	6.81018	0.0926117	0.00129837	0.0264633	0.0139428	0.0264633
Cluster-17117.0	nd		0.00022168	0.0121337	-1.11865	3.06071	0.302915	4.06259	0.458247	0.0299524	0.107684	0.0843973	0.107684
XM_038801759.1	Col8a1	sp_Q00780_CO8A1_MOUSE_Collagen_alpha-1(VIII)_chain_OS=Mus_musculus_OX=10090_GN=Col8a1_PE=1_SV=3	0.000222773	0.0121677	0.627222	1.8724	0.169901	9.06991	0.203983	0.000121275	0.0431784	0.0101408	0.0431784
Cluster-18161.0	nd		0.000225027	0.0122649	1.27599	3.58224	0.345878	3.52337	0.593482	0.0329388	0.0933205	0.146509	0.146509
XM_038795731.1	Adamts2	sp_P79331_ATS2_BOVIN_A_disintegrin_and_metalloproteinase_with_thrombospondin_motifs_2_OS=Bos_taurus_OX=9913_GN=ADAMTS2_PE=1_SV=1	0.000226693	0.0123297	0.52758	1.69483	0.143082	5.62578	0.0957424	0.00397524	0.0163022	0.0267336	0.0267336
XM_038788182.1	Arl4c	sp_P61208_ARL4C_MOUSE_ADP-ribosylation_factor-like_protein_4C_OS=Mus_musculus_OX=10090_GN=Arl4c_PE=2_SV=1	0.000242846	0.0131805	0.456041	1.57782	0.124273	6.01706	0.0729495	0.00213832	0.0147681	0.0210272	0.0210272
XM_038817727.1	Fam155a	sp_A4IFM1_F155A_BOVIN_Transmembrane_protein_FAM155A_OS=Bos_taurus_OX=9913_GN=FAM155A_PE=2_SV=1	0.00025188	0.0136422	0.648559	1.91278	0.177185	5.54875	0.187794	0.00507996	0.0420121	0.0280208	0.0420121
XM_038822065.1	Gpr26	sp_Q8NDV2_GPR26_HUMAN_G-protein_coupled_receptor_26_OS=Homo_sapiens_OX=9606_GN=GPR26_PE=1_SV=1	0.00025732	0.0138968	0.655219	1.92556	0.179273	5.00437	0.142595	0.00842512	0.00398088	0.0397833	0.0397833
XM_038801373.1	As3mt	sp_Q9HBK9_AS3MT_HUMAN_Arsenite_methyltransferase_OS=Homo_sapiens_OX=9606_GN=AS3MT_PE=1_SV=3	0.000257658	0.0138968	0.352456	1.42256	0.0964437	7.03981	0.0495449	0.000942106	0.01301	0.0126792	0.01301
XM_038803129.1	Kcng1	sp_Q9UIX4_KCNG1_HUMAN_Potassium_voltage-gated_channel_subfamily_G_member_1_OS=Homo_sapiens_OX=9606_GN=KCNG1_PE=1_SV=1	0.000263566	0.0141859	0.356302	1.42804	0.0976518	6.90963	0.0403932	0.000943827	-4.94848e-06	0.01336	0.01336
XM_038797299.1	Rbms3	sp_Q5RBD3_RBMS3_PONAB_RNA-binding_motif,_single-stranded-interacting_protein_3_OS=Pongo_abelii_OX=9601_GN=RBMS3_PE=2_SV=1	0.000275079	0.0147748	0.399635	1.49128	0.109859	8.01259	0.078777	0.000333416	0.0177702	0.00998772	0.0177702
XM_038789816.1	Esyt3	sp_Q5M7N9_ESYT3_XENTR_Extended_synaptotagmin-3_OS=Xenopus_tropicalis_OX=8364_GN=esyt3_PE=2_SV=1	0.000278771	0.0149111	-0.416358	1.51643	0.114565	6.3347	0.0631623	0.00210057	0.0147145	0.017587	0.017587
XM_038784274.1	Cplx3	sp_Q8R1B5_CPLX3_MOUSE_Complexin-3_OS=Mus_musculus_OX=10090_GN=Cplx3_PE=1_SV=1	0.000278211	0.0149111	-0.972368	2.6442	0.267517	8.01233	0.697826	0.000606615	0.106742	0.00998801	0.106742
XM_038789116.1	Dnah7	sp_Q8WXX0_DYH7_HUMAN_Dynein_heavy_chain_7,_axonemal_OS=Homo_sapiens_OX=9606_GN=DNAH7_PE=1_SV=2	0.000280812	0.0149892	0.389811	1.4767	0.107315	6.54467	0.136189	0.00148747	0.00922439	0.0157874	0.0157874
XM_038814717.1	Vtn	sp_P04004_VTNC_HUMAN_Vitronectin_OS=Homo_sapiens_OX=9606_GN=VTN_PE=1_SV=1	0.000283725	0.0151135	-0.765556	2.15019	0.210913	4.71621	0.216866	0.0131587	0.0535678	0.0494679	0.0535678
XM_038807411.1	F2	sp_P00734_THRB_HUMAN_Prothrombin_OS=Homo_sapiens_OX=9606_GN=F2_PE=1_SV=2	0.00028504	0.0151523	1.31015	3.70671	0.361068	3.44745	0.628018	0.0364291	0.130102	0.159126	0.159126
XM_038813227.1	Adamtsl3	sp_P82987_ATL3_HUMAN_ADAMTS-like_protein_3_OS=Homo_sapiens_OX=9606_GN=ADAMTSL3_PE=1_SV=4	0.000286152	0.0151802	0.509116	1.66382	0.140348	6.18865	0.158841	0.00205065	0.0274957	0.0190502	0.0274957
XM_038807079.1	Mtss1	sp_O43312_MTSS1_HUMAN_Metastasis_suppressor_protein_1_OS=Homo_sapiens_OX=9606_GN=MTSS1_PE=1_SV=2	0.000295347	0.0156358	0.454508	1.5754	0.125577	7.77282	0.106618	0.000405683	0.0232488	0.0103314	0.0232488
XM_038816834.1	Mr1	sp_Q5RD09_HMR1_PONAB_Major_histocompatibility_complex_class_I-related_gene_protein_OS=Pongo_abelii_OX=9601_GN=MR1_PE=2_SV=1	0.000308834	0.0163164	1.77391	5.89385	0.491691	5.05606	1.21715	0.00808175	0.354558	0.0383694	0.354558
XM_038819676.1	Slc6a17	sp_P31662_S6A17_RAT_Sodium-dependent_neutral_amino_acid_transporter_SLC6A17_OS=Rattus_norvegicus_OX=10116_GN=Slc6a17_PE=1_SV=1	0.000315653	0.0166426	0.347422	1.41541	0.0964498	7.95632	0.0868712	0.00036872	0.0135851	0.0100536	0.0135851
XM_038790699.1	nd		0.000329437	0.017334	0.516346	1.67589	0.14379	5.57199	0.0923093	0.00338689	0.00944332	0.0276264	0.0276264
Cluster-17651.0	nd		0.000330157	0.0173366	0.435247	1.54535	0.121225	6.12921	0.0813222	0.00234153	0.000637529	0.0197017	0.0197017
XM_038795235.1	Ranbp17	sp_Q9H2T7_RBP17_HUMAN_Ran-binding_protein_17_OS=Homo_sapiens_OX=9606_GN=RANBP17_PE=2_SV=1	0.000336859	0.0176526	-0.772781	2.16578	0.215549	4.54398	0.268023	0.0131588	0.0409624	0.0565336	0.0565336
XM_038802413.1	B4galt4	sp_O60513_B4GT4_HUMAN_Beta-1,4-galactosyltransferase_4_OS=Homo_sapiens_OX=9606_GN=B4GALT4_PE=1_SV=1	0.000342919	0.0179338	-0.383143	1.46689	0.107008	6.56563	0.0690139	0.00155065	0.0106006	0.0156254	0.0156254
XM_038782242.1	Pappa	sp_Q8R4K8_PAPP1_MOUSE_Pappalysin-1_OS=Mus_musculus_OX=10090_GN=Pappa_PE=2_SV=2	0.000347738	0.0181164	-0.702197	2.01818	0.196316	5.62849	0.244883	0.00533977	0.0524704	0.0266892	0.0524704
XM_038776079.1	Fam46c	sp_Q5VWP2_FA46C_HUMAN_Putative_nucleotidyltransferase_FAM46C_OS=Homo_sapiens_OX=9606_GN=FAM46C_PE=1_SV=1	0.000347812	0.0181164	0.510277	1.66575	0.142663	5.63186	0.0868907	0.00389471	0.0091905	0.0266342	0.0266342
XM_038774483.1	Znf208	sp_O43345_ZN208_HUMAN_Zinc_finger_protein_208_OS=Homo_sapiens_OX=9606_GN=ZNF208_PE=2_SV=2	0.000361116	0.0187715	0.293476	1.34108	0.0822757	8.19204	0.0485723	0.000321385	0.00317981	0.00983255	0.00983255
XM_038789662.1	Slc4a10	sp_Q5DTL9_S4A10_MOUSE_Sodium-driven_chloride_bicarbonate_exchanger_OS=Mus_musculus_OX=10090_GN=Slc4a10_PE=1_SV=2	0.000363433	0.018854	0.617488	1.85426	0.173194	7.5544	0.14739	0.000540539	0.0444535	0.0108023	0.0444535
XM_038784988.1	Crim1	sp_Q8AWW5_CRIM1_CHICK_Cysteine-rich_motor_neuron_1_protein_OS=Gallus_gallus_OX=9031_GN=CRIM1_PE=2_SV=1	0.000364823	0.0188882	0.432309	1.54081	0.121288	7.35497	0.0705185	0.000648032	0.0214183	0.0113873	0.0214183
XM_038799818.1	Fam200a	sp_Q86VY9_T200A_HUMAN_Transmembrane_protein_200A_OS=Homo_sapiens_OX=9606_GN=TMEM200A_PE=1_SV=1	0.000371341	0.0191872	-0.402881	1.49613	0.11318	6.373	0.0516247	0.00198108	0.00125904	0.0172334	0.0172334
XM_038790287.1	DDB_G0271670 CWC22-like		0.000373817	0.0192766	2.06863	7.914	0.581418	3.51934	1.44594	0.359919	-0.161701	0.147151	0.147151
XM_038813152.1	Unc13c	sp_Q8NB66_UN13C_HUMAN_Protein_unc-13_homolog_C_OS=Homo_sapiens_OX=9606_GN=UNC13C_PE=2_SV=3	0.000375679	0.019334	0.498289	1.6459	0.140103	7.77376	0.0929945	0.000415006	0.0290281	0.0103297	0.0290281
XR_005458306.1	nd		0.000393719	0.0202221	-0.370676	1.44871	0.104585	6.6892	0.0507877	0.00167779	0.0142177	0.0147292	0.0147292
XM_038789926.1	Thsd7b	sp_Q9C0I4_THS7B_HUMAN_Thrombospondin_type-1_domain-containing_protein_7B_OS=Homo_sapiens_OX=9606_GN=THSD7B_PE=2_SV=2	0.000394787	0.0202367	0.579107	1.78444	0.163426	7.13067	0.125653	0.000837479	0.0392245	0.0122566	0.0392245
Cluster-11535.0	nd		0.000398803	0.0204021	0.45833	1.58143	0.12944	5.93563	0.184331	0.00305711	0.0177187	0.0220748	0.0220748
XM_038802429.1	Cnksr2	sp_Q9Z1T4_CNKR2_RAT_Connector_enhancer_of_kinase_suppressor_of_ras_2_OS=Rattus_norvegicus_OX=10116_GN=Cnksr2_PE=1_SV=1	0.000400365	0.0204415	0.474644	1.60744	0.134086	5.80628	0.111958	0.00306797	0.0105324	0.0239007	0.0239007
XM_038789675.1	Ifih1	sp_Q9BYX4_IFIH1_HUMAN_Interferon-induced_helicase_C_domain-containing_protein_1_OS=Homo_sapiens_OX=9606_GN=IFIH1_PE=1_SV=3	0.000406493	0.0207135	0.619911	1.85876	0.175322	5.06432	0.127377	0.00795579	0.00191519	0.0381511	0.0381511
XM_038804222.1	Chrnb4	sp_P26153_ACHB4_CHICK_Neuronal_acetylcholine_receptor_subunit_beta-4_(Fragment)_OS=Gallus_gallus_OX=9031_GN=CHRNB4_PE=1_SV=1	0.000409938	0.0208479	-0.331929	1.39365	0.0939349	7.10455	0.0344949	0.000861883	0.000410792	0.0123738	0.0123738
XM_038784491.1	Hcn4	sp_Q9Y3Q4_HCN4_HUMAN_Potassium/sodium_hyperpolarization-activated_cyclic_nucleotide-gated_channel_4_OS=Homo_sapiens_OX=9606_GN=HCN4_PE=1_SV=1	0.00041473	0.02101	0.827364	2.28728	0.234346	4.30745	0.25634	0.0132077	0.0691692	0.0682846	0.0691692
Cluster-20852.1	nd		0.000414752	0.02101	-3.9231	50.5568	1.1112	3.38435	6.03994	0.133427	1.71871	0.170468	1.71871
XM_038822252.1	Eno2	sp_O57391_ENOG_CHICK_Gamma-enolase_OS=Gallus_gallus_OX=9031_GN=ENO2_PE=2_SV=1	0.000416036	0.0210338	0.34866	1.41717	0.0987791	8.47973	0.116724	0.000192953	0.014443	0.00973974	0.014443
XM_038802087.1	Maob	sp_Q5NU32_AOFA_HORSE_Amine_oxidase_[flavin-containing]_A_OS=Equus_caballus_OX=9796_GN=MAOA_PE=2_SV=1	0.000430937	0.0217042	0.28768	1.33333	0.0817185	8.8107	0.0492172	0.000152316	0.00439756	0.00986455	0.00986455
XM_038818048.1	Npas2	sp_Q99743_NPAS2_HUMAN_Neuronal_PAS_domain-containing_protein_2_OS=Homo_sapiens_OX=9606_GN=NPAS2_PE=1_SV=3	0.000430975	0.0217042	-0.46504	1.59208	0.1321	5.85773	0.0741416	0.0030263	0.0120762	0.0231495	0.0231495
XM_038808339.1	Ano5	sp_Q75V66_ANO5_HUMAN_Anoctamin-5_OS=Homo_sapiens_OX=9606_GN=ANO5_PE=1_SV=1	0.000447191	0.022477	0.339909	1.40482	0.0968253	6.93163	0.0652025	0.000824212	0.00596861	0.0132385	0.0132385
XM_038803259.1	Sbspon	sp_Q32L50_SBSPO_BOVIN_Somatomedin-B_and_thrombospondin_type-1_domain-containing_protein_OS=Bos_taurus_OX=9913_GN=SBSPON_PE=2_SV=2	0.000448639	0.022506	0.790922	2.20543	0.225354	4.41908	0.231017	0.0137994	0.00232298	0.0623773	0.0623773
XM_038781071.1	Ppfia2	sp_Q8BSS9_LIPA2_MOUSE_Liprin-alpha-2_OS=Mus_musculus_OX=10090_GN=Ppfia2_PE=1_SV=2	0.000451639	0.0225926	0.290335	1.33687	0.0827657	8.05872	0.0431239	0.000335186	0.00456042	0.00994005	0.00994005
Cluster-308.0	nd		0.000452114	0.0225926	-1.35765	3.88706	0.387057	3.56127	0.714459	0.0841107	0.122004	0.140609	0.140609
XM_038792492.1	Aifm3	sp_Q96NN9_AIFM3_HUMAN_Apoptosis-inducing_factor_3_OS=Homo_sapiens_OX=9606_GN=AIFM3_PE=1_SV=1	0.000459275	0.0228396	0.515274	1.6741	0.147076	6.29507	0.0993084	0.00221594	0.0302312	0.0179657	0.0302312
XM_038810256.1	Mbp	sp_P20939_MBP_HETFR_Myelin_basic_protein_OS=Heterodontus_francisci_OX=7792_GN=MBP_PE=2_SV=2	0.00045971	0.0228396	-0.312404	1.36671	0.0891768	7.39694	0.0332439	0.000678142	0.00439705	0.0112506	0.0112506
Cluster-492.0	nd		0.000459317	0.0228396	0.982196	2.67031	0.280353	3.92705	0.311954	0.0220056	0.0104482	0.0958912	0.0958912
XM_038808088.1	Calcb	sp_P07660_CALC_CHICK_Calcitonin_OS=Gallus_gallus_OX=9031_GN=CALCA_PE=1_SV=2	0.000461009	0.0228602	-0.995799	2.70689	0.284315	5.01506	0.403759	0.00917574	0.112077	0.0394838	0.112077
XM_038798141.1	Gpr158	sp_D4A6L0_GP158_RAT_Probable_G-protein_coupled_receptor_158_OS=Rattus_norvegicus_OX=10116_GN=Gpr158_PE=1_SV=1	0.00046292	0.022911	0.30616	1.3582	0.0874406	7.51382	0.0619668	0.000560313	0.000852147	0.0109085	0.0109085
XM_038820722.1	Wnt2b	sp_Q98SN7_WNT2B_CHICK_Protein_Wnt-2b_OS=Gallus_gallus_OX=9031_GN=WNT2B_PE=1_SV=1	0.000469104	0.0231727	0.547037	1.72812	0.156394	5.35332	0.106498	0.00509261	0.0039625	0.0315961	0.0315961
XM_038790062.1	Cntnap5	sp_Q0V8S9_CNTP5_CHICK_Contactin-associated_protein-like_5_OS=Gallus_gallus_OX=9031_GN=CNTNAP5_PE=2_SV=1	0.000471625	0.0232527	-0.339043	1.4036	0.0969697	6.95178	0.0448344	0.000975111	0.0122893	0.0131296	0.0131296
XM_038776600.1	Tjp3	sp_Q95168_ZO2_CANLF_Tight_junction_protein_ZO-2_OS=Canis_lupus_familiaris_OX=9615_GN=TJP2_PE=1_SV=1	0.000483216	0.0237788	1.05061	2.85939	0.301043	4.08527	0.491371	0.031255	0.104685	0.0826788	0.104685
XM_038815297.1	Epha4a	sp_O13146_EPHA3_DANRE_Ephrin_type-A_receptor_3_OS=Danio_rerio_OX=7955_GN=epha3_PE=2_SV=1	0.000487141	0.0239264	0.503321	1.65421	0.144312	7.24849	0.117502	0.000760565	0.0304784	0.01177	0.0304784
XM_038782404.1	Slc25a20	sp_O43772_MCAT_HUMAN_Mitochondrial_carnitine/acylcarnitine_carrier_protein_OS=Homo_sapiens_OX=9606_GN=SLC25A20_PE=1_SV=1	0.000499323	0.0244782	0.502753	1.65327	0.144423	5.60543	0.0878647	0.00421871	0.00898976	0.0270683	0.0270683
XM_038815009.1	Sned1	sp_Q70E20_SNED1_MOUSE_Sushi,_nidogen_and_EGF-like_domain-containing_protein_1_OS=Mus_musculus_OX=10090_GN=Sned1_PE=2_SV=2	0.00051518	0.0251601	0.54149	1.71857	0.155926	7.17038	0.110734	0.000821342	0.035648	0.012085	0.035648
XM_038819694.1	Socs2	sp_O35717_SOCS2_MOUSE_Suppressor_of_cytokine_signaling_2_OS=Mus_musculus_OX=10090_GN=Socs2_PE=2_SV=1	0.000514261	0.0251601	-0.419549	1.52127	0.120795	8.28885	0.116757	0.000325907	0.0215614	0.00978044	0.0215614
XM_038786982.1	Atp1b2	sp_Q8WMG3_AT1B2_RABIT_Sodium/potassium-transporting_ATPase_subunit_beta-2_OS=Oryctolagus_cuniculus_OX=9986_GN=ATP1B2_PE=2_SV=1	0.000521319	0.025364	0.422554	1.52585	0.121789	6.08386	0.0715991	0.00202682	0.017302	0.020222	0.020222
XM_038813451.1	Rasgrf1	sp_Q13972_RGRF1_HUMAN_Ras-specific_guanine_nucleotide-releasing_factor_1_OS=Homo_sapiens_OX=9606_GN=RASGRF1_PE=1_SV=2	0.000520774	0.025364	-0.296973	1.34578	0.0855869	7.69601	0.0919225	0.000509178	0.00949592	0.0104785	0.0104785
XM_038820162.1	Kiaa1324	sp_Q6UXG2_K1324_HUMAN_UPF0577_protein_KIAA1324_OS=Homo_sapiens_OX=9606_GN=KIAA1324_PE=2_SV=2	0.000522692	0.025383	0.584838	1.7947	0.168597	5.12543	0.110439	0.00603934	0.00342704	0.0365981	0.0365981
XM_038793174.1	Mapk1	sp_P26696_MK01_XENLA_Mitogen-activated_protein_kinase_1_OS=Xenopus_laevis_OX=8355_GN=mapk1_PE=1_SV=3	0.000527573	0.025572	-0.303805	1.355	0.087644	9.66875	0.0295829	7.14277e-05	0.00141816	0.0114508	0.0114508
XM_038816269.1	Endod1	sp_O94919_ENDD1_HUMAN_Endonuclease_domain-containing_1_protein_OS=Homo_sapiens_OX=9606_GN=ENDOD1_PE=1_SV=2	0.000536147	0.0259389	0.306005	1.35799	0.0883892	7.48758	0.0458242	0.000738456	0.00388421	0.0109805	0.0109805
XM_038815251.1	Dock10	sp_Q96BY6_DOC10_HUMAN_Dedicator_of_cytokinesis_protein_10_OS=Homo_sapiens_OX=9606_GN=DOCK10_PE=1_SV=3	0.000537662	0.0259635	-0.446026	1.56209	0.128862	5.97626	0.083079	0.00336556	0.0147958	0.0215427	0.0215427
XM_038791956.1	Ednra	sp_P25101_EDNRA_HUMAN_Endothelin-1_receptor_OS=Homo_sapiens_OX=9606_GN=EDNRA_PE=1_SV=1	0.000542237	0.0261356	0.587835	1.80009	0.169945	5.133	0.129729	0.00690912	0.0189772	0.0364128	0.0364128
XM_038800141.1	Kcns3	sp_Q9BQ31_KCNS3_HUMAN_Potassium_voltage-gated_channel_subfamily_S_member_3_OS=Homo_sapiens_OX=9606_GN=KCNS3_PE=1_SV=3	0.000549592	0.0264408	2.86126	17.4835	0.828068	1.74776	2.98632	0.0934115	0.72623	0.935132	0.935132
XM_038791864.1	Prss12	sp_Q5G268_NETR_NOMLE_Neurotrypsin_OS=Nomascus_leucogenys_OX=61853_GN=PRSS12_PE=3_SV=1	0.000564548	0.0271098	0.342291	1.40817	0.0992694	6.84705	0.0468015	0.00106145	0.00398532	0.0137202	0.0137202
XR_005460134.1	nd		0.000575469	0.0275747	-0.915079	2.49697	0.265786	4.0598	0.344351	0.0213505	0.0297582	0.0846127	0.0846127
Cluster-17389.0	nd		0.000576363	0.0275747	-0.510071	1.66541	0.148169	5.58124	0.200951	0.00545991	0.0110926	0.027471	0.027471
XM_038793115.1	Mmp21	sp_Q90YC2_MMP21_CYNPY_Matrix_metalloproteinase-21_OS=Cynops_pyrrhogaster_OX=8330_GN=MMP21_PE=2_SV=1	0.00058255	0.0278192	-0.432808	1.54158	0.125831	6.32057	0.0754041	0.00224037	0.0215096	0.0177205	0.0215096
XM_038805376.1	Rasgrf2	sp_O14827_RGRF2_HUMAN_Ras-specific_guanine_nucleotide-releasing_factor_2_OS=Homo_sapiens_OX=9606_GN=RASGRF2_PE=1_SV=2	0.000591553	0.028197	0.699801	2.01335	0.203699	5.19007	0.193117	0.0059738	0.0562664	0.0350633	0.0562664
XM_038789287.1	Ccdc141	sp_Q6ZP82_CC141_HUMAN_Coiled-coil_domain-containing_protein_141_OS=Homo_sapiens_OX=9606_GN=CCDC141_PE=1_SV=2	0.000593461	0.0282359	-3.65661	38.7299	1.06464	1.13516	4.14134	0.0185984	0.183324	1.6816	1.6816
XM_038784810.1	Rfbp	sp_P86009_RBP_DRONO_Riboflavin-binding_protein_OS=Dromaius_novaehollandiae_OX=8790_PE=1_SV=1	0.000607602	0.0288555	0.285378	1.33027	0.0832444	8.00737	0.0278031	0.000400984	0.000233318	0.00999347	0.00999347
XM_038796566.1	Cpne4	sp_Q96A23_CPNE4_HUMAN_Copine-4_OS=Homo_sapiens_OX=9606_GN=CPNE4_PE=1_SV=1	0.000616095	0.0292052	0.289349	1.33556	0.0844955	9.35377	0.038068	7.25704e-05	0.00740653	0.0106367	0.0106367
XM_038812162.1	Chchd6	sp_Q5FVV3_MIC25_XENTR_MICOS_complex_subunit_mic25_OS=Xenopus_tropicalis_OX=8364_GN=chchd6_PE=2_SV=2	0.000628127	0.029721	0.380173	1.46254	0.111189	7.55391	0.0625657	0.000459172	0.0180852	0.0108035	0.0180852
Cluster-2068.10257	nd		0.000638635	0.0301629	0.503955	1.65526	0.147586	5.54612	0.343455	0.00460669	-0.000668432	0.0280658	0.0280658
XM_038780021.1	Wnt5b	sp_Q92050_WNT5B_DANRE_Protein_Wnt-5b_OS=Danio_rerio_OX=7955_GN=wnt5b_PE=2_SV=1	0.000642235	0.0302776	0.48185	1.61907	0.141176	5.87022	0.0998461	0.00270861	0.0271873	0.0229721	0.0271873
XM_038809822.1	Neurod6	sp_Q96NK8_NDF6_HUMAN_Neurogenic_differentiation_factor_6_OS=Homo_sapiens_OX=9606_GN=NEUROD6_PE=2_SV=1	0.000654502	0.0307551	-0.383135	1.46688	0.112423	6.46998	0.0874656	0.0017305	0.0172281	0.0163897	0.0172281
XM_038773329.1	Ski	sp_P49140_SKI_CHICK_Ski_oncogene_OS=Gallus_gallus_OX=9031_GN=SKI_PE=1_SV=1	0.000654743	0.0307551	0.280746	1.32412	0.082382	8.16067	0.0240503	0.000326166	0.000262931	0.00985402	0.00985402
Cluster-3812.0	nd		0.000657925	0.0307926	0.567512	1.76387	0.166595	5.11736	0.105091	0.00483368	-0.00461773	0.0367971	0.0367971
Cluster-10459.0	Galntl6/nd		0.000656811	0.0307926	0.74488	2.10619	0.218632	4.44885	0.183297	0.0107819	0.0172542	0.0609182	0.0609182
XM_038817616.1	Ponc	sp_P87352_COLI_ACITR_Pro-opiomelanocortin_OS=Acipenser_transmontanus_OX=7904_GN=pomc_PE=2_SV=1	0.000666656	0.0311448	0.986952	2.68304	0.290029	3.86037	0.318771	0.0237385	-0.00260733	0.102437	0.102437
XM_038777170.1	Kcnj12	sp_P49656_KCNJ2_RABIT_Inward_rectifier_potassium_channel_2_OS=Oryctolagus_cuniculus_OX=9986_GN=KCNJ2_PE=2_SV=1	0.00067144	0.0313117	0.712738	2.03957	0.209568	5.88447	0.228216	0.00273182	0.0631464	0.0227722	0.0631464
XM_038777458.1	Cbarp	sp_Q8N350_CBARP_HUMAN_Voltage-dependent_calcium_channel_beta_subunit-associated_regulatory_protein_OS=Homo_sapiens_OX=9606_GN=CBARP_PE=1_SV=3	0.000695738	0.0323038	0.320389	1.37766	0.0944751	8.82382	0.0405755	0.000159023	0.0132293	0.00987468	0.0132293
XR_005461299.1	nd		0.000696467	0.0323038	0.581603	1.7889	0.171515	5.40823	0.134921	0.00519403	0.0389323	0.0305383	0.0389323
Cluster-8255.0	nd		0.000695891	0.0323038	-0.801453	2.22878	0.236334	4.32296	0.199494	0.0163613	-0.00792785	0.0674191	0.0674191
XM_038815021.1	Ephb3	sp_Q07498_EPHB3_CHICK_Ephrin_type-B_receptor_3_(Fragment)_OS=Gallus_gallus_OX=9031_GN=EPHB3_PE=2_SV=1	0.000699065	0.0323662	-0.308924	1.36196	0.0911294	8.04403	0.0566495	0.000361299	0.0120955	0.00995462	0.0120955
XR_005457744.1	nd		0.00070094	0.032395	-1.20032	3.32119	0.35416	3.56019	0.497353	0.0473696	0.0492916	0.140774	0.140774
XM_038795706.1	Hbegf	sp_Q99075_HBEGF_HUMAN_Proheparin-binding_EGF-like_growth_factor_OS=Homo_sapiens_OX=9606_GN=HBEGF_PE=1_SV=1	0.000702374	0.0324033	-0.424533	1.52888	0.125281	7.29416	0.120149	0.000876484	0.0226664	0.0115993	0.0226664
XM_038777408.1	Dnah9	sp_Q9NYC9_DYH9_HUMAN_Dynein_heavy_chain_9,_axonemal_OS=Homo_sapiens_OX=9606_GN=DNAH9_PE=1_SV=3	0.000711959	0.0327869	0.446973	1.56357	0.132048	6.03293	0.0756934	0.0021632	0.0239918	0.0208317	0.0239918
XM_038802881.1	Ube2c	sp_P56616_UBE2C_XENLA_Ubiquitin-conjugating_enzyme_E2_C_OS=Xenopus_laevis_OX=8355_GN=ube2c_PE=1_SV=1	0.000713817	0.032814	-0.305305	1.35704	0.0902145	7.32949	0.0348115	0.000733915	0.00325434	0.0114741	0.0114741
Cluster-11406.0	nd		0.000751176	0.03447	-2.15411	8.62025	0.639168	4.36538	1.76115	0.046498	0.566305	0.0651282	0.566305
XM_038811019.1	Bcat1	sp_Q9GKM4_BCAT1_SHEEP_Branched-chain-amino-acid_aminotransferase,_cytosolic_OS=Ovis_aries_OX=9940_GN=BCAT1_PE=2_SV=1	0.000761099	0.0348634	-0.339783	1.40464	0.100929	6.87042	0.0728593	0.00116375	0.0141161	0.0135831	0.0141161
XM_038804525.1	Frmpd1	sp_Q5SYB0_FRPD1_HUMAN_FERM_and_PDZ_domain-containing_protein_1_OS=Homo_sapiens_OX=9606_GN=FRMPD1_PE=1_SV=1	0.000765051	0.0349825	0.757899	2.13379	0.225221	4.4172	0.237459	0.0136156	-0.00232806	0.062471	0.062471
XM_038813456.1	Ankrd34c	sp_Q8BLB8_AN34C_MOUSE_Ankyrin_repeat_domain-containing_protein_34C_OS=Mus_musculus_OX=10090_GN=Ankrd34c_PE=1_SV=1	0.000770426	0.035166	0.526934	1.69373	0.156676	6.53163	0.112583	0.0013954	0.0354257	0.0158897	0.0354257
XR_005458026.1	nd		0.000773263	0.0352332	-1.93002	6.88968	0.574037	3.43856	1.54294	0.118049	0.37623	0.160675	0.37623
XM_038794458.1	Pde4b	sp_P14646_PDE4B_RAT_cAMP-specific_3',5'-cyclic_phosphodiesterase_4B_OS=Rattus_norvegicus_OX=10116_GN=Pde4b_PE=1_SV=4	0.000781066	0.0355261	0.274292	1.3156	0.0816488	8.26418	0.0291021	0.00020808	0.00931112	0.0097917	0.0097917
XM_038777213.1	nd		0.000783272	0.0355639	0.691411	1.99653	0.20586	4.914	0.18597	0.00641566	0.0571521	0.0424759	0.0571521
XM_038784714.1	Slc10a1	sp_Q14973_NTCP_HUMAN_Sodium/bile_acid_cotransporter_OS=Homo_sapiens_OX=9606_GN=SLC10A1_PE=1_SV=1	0.000790388	0.035824	0.505546	1.65789	0.150633	5.56749	0.0990429	0.00380666	0.0302289	0.0277023	0.0302289
XM_038822152.1	Igsf21	sp_Q7TNR6_IGS21_MOUSE_Immunoglobulin_superfamily_member_21_OS=Mus_musculus_OX=10090_GN=Igsf21_PE=2_SV=1	0.000803641	0.0363609	-0.331834	1.39352	0.0990096	8.22305	0.0438697	0.000289295	0.0144151	0.00981354	0.0144151
XM_038807468.1	Syt12	sp_Q8IV01_SYT12_HUMAN_Synaptotagmin-12_OS=Homo_sapiens_OX=9606_GN=SYT12_PE=1_SV=1	0.00082251	0.0371495	0.527737	1.69509	0.157764	6.50864	0.106994	0.00136152	0.0359727	0.0160729	0.0359727
XM_038809852.1	Arpp21	sp_Q9DCB4_ARP21_MOUSE_cAMP-regulated_phosphoprotein_21_OS=Mus_musculus_OX=10090_GN=Arpp21_PE=1_SV=2	0.000834637	0.0375946	0.63163	1.88067	0.189052	7.9266	0.157738	0.000364448	0.0532463	0.0100919	0.0532463
XM_038799417.1	Pde7b	sp_Q9NP56_PDE7B_HUMAN_cAMP-specific_3',5'-cyclic_phosphodiesterase_7B_OS=Homo_sapiens_OX=9606_GN=PDE7B_PE=1_SV=1	0.000835274	0.0375946	0.322737	1.3809	0.0966036	7.70354	0.0406878	0.000426526	0.0135719	0.0104632	0.0135719
Cluster-6553.0	nd		0.000852521	0.0383041	0.609379	1.83929	0.182714	4.93817	0.127096	0.00835009	0.0154725	0.0417264	0.0417264
XM_038795084.1	Fyn	sp_P06241_FYN_HUMAN_Tyrosine-protein_kinase_Fyn_OS=Homo_sapiens_OX=9606_GN=FYN_PE=1_SV=3	0.000892761	0.0400425	0.273779	1.31492	0.0824063	8.10612	0.0264372	0.000289389	0.0060566	0.00989682	0.00989682
XM_038792122.1	Spock3	sp_Q9BQ16_TICN3_HUMAN_Testican-3_OS=Homo_sapiens_OX=9606_GN=SPOCK3_PE=1_SV=2	0.000898362	0.0401543	0.685799	1.98536	0.206531	8.39286	0.190133	0.000223378	0.0637593	0.00974809	0.0637593
XM_038812974.1	Cemip	sp_Q8WUJ3_CEMIP_HUMAN_Cell_migration-inducing_and_hyaluronan-binding_protein_OS=Homo_sapiens_OX=9606_GN=CEMIP_PE=1_SV=2	0.000898087	0.0401543	0.291671	1.33866	0.0878356	7.49234	0.033102	0.000484652	0.011088	0.0109672	0.011088
XM_038818886.1	Ccdc83	sp_Q2TA00_CCD83_BOVIN_Coiled-coil_domain-containing_protein_83_OS=Bos_taurus_OX=9913_GN=CCDC83_PE=2_SV=1	0.000906685	0.0403866	0.312349	1.36663	0.0941381	7.08147	0.035684	0.000812786	0.00465821	0.0124802	0.0124802
XM_038821533.1	Hspa12a	sp_O43301_HS12A_HUMAN_Heat_shock_70_kDa_protein_12A_OS=Homo_sapiens_OX=9606_GN=HSPA12A_PE=1_SV=2	0.000906322	0.0403866	0.366408	1.44254	0.110427	7.49819	0.0514261	0.000527507	0.0177637	0.0109511	0.0177637
XM_038793923.1	Plppr4	sp_Q7Z2D5_PLPR4_HUMAN_Phospholipid_phosphatase-related_protein_type_4_OS=Homo_sapiens_OX=9606_GN=PLPPR4_PE=1_SV=1	0.00091539	0.0405721	0.361004	1.43477	0.10889	8.11054	0.0591301	0.000352314	0.0174331	0.00989308	0.0174331
XM_038809221.1	Kcnk9	sp_Q63ZI0_KCNK9_XENLA_Potassium_channel_subfamily_K_member_9_OS=Xenopus_laevis_OX=8355_GN=kcnk9_PE=2_SV=1	0.000914212	0.0405721	0.663167	1.94093	0.20001	5.00671	0.169755	0.00637681	0.053629	0.0397175	0.053629
Cluster-12131.0	nd		0.000915563	0.0405721	-0.406594	1.50169	0.122643	6.12616	0.164247	0.00282598	0.00444133	0.019736	0.019736
XR_005461748.1	nd		0.000928449	0.0410204	0.642138	1.90054	0.19392	5.17337	0.183175	0.00520618	0.0512011	0.0354498	0.0512011
Cluster-18303.0	nd		0.000928854	0.0410204	-0.657291	1.92956	0.198503	4.80253	0.146784	0.0128563	-0.00184861	0.046249	0.046249
XM_038798364.1	Parp14	sp_Q2EMV9_PAR14_MOUSE_Poly_[ADP-ribose]_polymerase_14_OS=Mus_musculus_OX=10090_GN=Parp14_PE=1_SV=3	0.000942025	0.0415311	0.965731	2.62671	0.292001	4.42302	0.411416	0.0112236	0.116673	0.0621819	0.116673
XM_038817762.1	Frem2	sp_Q5SZK8_FREM2_HUMAN_FRAS1-related_extracellular_matrix_protein_2_OS=Homo_sapiens_OX=9606_GN=FREM2_PE=1_SV=2	0.000967755	0.0425928	-0.363508	1.43837	0.110163	7.64298	0.0515303	0.000564533	0.0176392	0.0105915	0.0176392
XM_038784434.1	Cart	sp_Q16568_CART_HUMAN_Cocaine-_and_amphetamine-regulated_transcript_protein_OS=Homo_sapiens_OX=9606_GN=CARTPT_PE=1_SV=1	0.000973777	0.0427849	0.653486	1.92223	0.198147	6.35611	0.177307	0.00183816	0.0570549	0.0173878	0.0570549
XR_005458288.1	nd		0.000975933	0.0428068	-0.772362	2.16487	0.234235	4.34454	0.224322	0.0160594	0.00751126	0.0662399	0.0662399
XM_038815690.1	Nyap2	sp_Q9P242_NYAP2_HUMAN_Neuronal_tyrosine-phosphorylated_phosphoinositide-3-kinase_adapter_2_OS=Homo_sapiens_OX=9606_GN=NYAP2_PE=1_SV=3	0.000978427	0.0428408	0.285686	1.33067	0.0866593	7.59261	0.0291214	0.000556878	0.00660749	0.0107079	0.0107079
Cluster-918.0	nd		0.000980023	0.0428408	0.704216	2.02226	0.213645	4.55585	0.166756	0.0124525	0.0120295	0.0560135	0.0560135
XM_038803436.1	Slc32a1	sp_Q6DIV6_VIAAT_XENTR_Vesicular_inhibitory_amino_acid_transporter_OS=Xenopus_tropicalis_OX=8364_GN=slc32a1_PE=2_SV=1	0.000989047	0.0431622	-0.326962	1.38675	0.0992713	6.86129	0.125718	0.00114589	0.0114815	0.0136363	0.0136363
XM_038789841.1	B3gnt4	sp_Q1RLK6_B3GN4_MOUSE_N-acetyllactosaminide_beta-1,3-N-acetylglucosaminyltransferase_4_OS=Mus_musculus_OX=10090_GN=B3gnt4_PE=2_SV=2	0.00100179	0.0436448	0.806114	2.23919	0.245018	4.6328	0.252858	0.00808036	0.0819703	0.0527679	0.0819703
XM_038818285.1	Tsku	sp_Q65Z91_TSK_CHICK_Tsukushin_OS=Gallus_gallus_OX=9031_GN=TSKU_PE=1_SV=1	0.0010087	0.0438589	0.412146	1.51005	0.125345	6.02398	0.0655286	0.00262548	0.0189204	0.0209416	0.0209416
XM_038806319.1	Wfdc1	sp_Q8JG33_WFDC1_CHICK_WAP_four-disulfide_core_domain_protein_1_OS=Gallus_gallus_OX=9031_GN=WFDC1_PE=2_SV=1	0.00101115	0.0438589	-0.8512	2.34246	0.258927	5.08477	0.338901	0.00980595	0.0907592	0.0376197	0.0907592
Cluster-4115.1	nd		0.0010118	0.0438589	-0.291236	1.33808	0.0885963	7.70895	0.0363541	0.000563085	0.0112109	0.0104524	0.0112109
Cluster-15568.0	Harbi1	sp_Q6AZB8_HARB1_DANRE_Putative_nuclease_HARBI1_OS=Danio_rerio_OX=7955_GN=harbi1_PE=2_SV=1	0.00101784	0.0440466	-0.540923	1.71759	0.164637	5.84808	0.118743	0.00316032	0.0374976	0.0232877	0.0374976
Cluster-9262.0	Ssbp2/nd		0.00102975	0.0444876	0.34492	1.41188	0.105086	7.25423	0.0475412	0.000808953	0.0157556	0.011748	0.0157556
XM_038821176.1	Myof	sp_Q69ZN7_MYOF_MOUSE_Myoferlin_OS=Mus_musculus_OX=10090_GN=Myof_PE=1_SV=2	0.00105701	0.045524	0.597157	1.81695	0.182344	4.91807	0.171344	0.00752581	0.0405751	0.0423482	0.0423482
Cluster-8418.0	nd		0.00105726	0.045524	-0.449038	1.5668	0.137118	5.73523	0.112408	0.00321333	0.0246269	0.0249887	0.0249887
XM_038805843.1	Adra2c	sp_Q90WY6_ADA2C_DANRE_Alpha-2C_adrenergic_receptor_OS=Danio_rerio_OX=7955_GN=adra2c_PE=3_SV=1	0.00106009	0.0455697	0.554152	1.74046	0.169255	5.159	0.135886	0.00718287	0.00365876	0.0357878	0.0357878
XM_038783067.1	Sncg	sp_P37379_SYU_TETCF_Synuclein_OS=Tetronarce_californica_OX=7787_PE=2_SV=2	0.00106767	0.0458194	0.350663	1.42001	0.107169	9.05695	0.0475593	0.00013908	0.0170887	0.0101231	0.0170887
XM_038782430.1	Pbx3	sp_P40426_PBX3_HUMAN_Pre-B-cell_leukemia_transcription_factor_3_OS=Homo_sapiens_OX=9606_GN=PBX3_PE=1_SV=1	0.00107486	0.0460176	0.266443	1.30531	0.081477	8.40658	0.023905	0.000212105	0.00250654	0.00974564	0.00974564
Cluster-9717.0	nd		0.00107585	0.0460176	0.786953	2.19669	0.240666	4.35275	0.238777	0.0122065	0.0746735	0.0657987	0.0746735
XM_038811190.1	Vwf	sp_Q28295_VWF_CANLF_von_Willebrand_factor_OS=Canis_lupus_familiaris_OX=9615_GN=VWF_PE=1_SV=2	0.00108103	0.0461625	-0.748413	2.11364	0.228974	4.50854	0.218485	0.0134784	0.0651654	0.0581207	0.0651654
XM_038806423.1	Plcb4	sp_Q9QW07_PLCB4_RAT_1-phosphatidylinositol_4,5-bisphosphate_phosphodiesterase_beta-4_OS=Rattus_norvegicus_OX=10116_GN=Plcb4_PE=1_SV=2	0.00109452	0.0466614	0.377687	1.45891	0.115676	7.19931	0.0568931	0.00060975	0.0194618	0.0119648	0.0194618
Cluster-2068.12633	Nmes1	sp_Q9C002_NMES1_HUMAN_Normal_mucosa_of_esophagus-specific_gene_1_protein_OS=Homo_sapiens_OX=9606_GN=NMES1_PE=2_SV=1	0.00111302	0.0473722	0.596189	1.81519	0.182864	6.19648	0.171454	0.00212804	0.048031	0.0189669	0.048031
XR_005458446.1	Rtn4r	sp_Q9BZR6_RTN4R_HUMAN_Reticulon-4_receptor_OS=Homo_sapiens_OX=9606_GN=RTN4R_PE=1_SV=1	0.00111985	0.0475842	-0.693551	2.00081	0.212841	6.48017	0.369341	0.00240197	0.0655498	0.0163051	0.0655498
XM_038774973.1	Nhls2	sp_Q5HYW2_NHSL2_HUMAN_NHS-like_protein_2_OS=Homo_sapiens_OX=9606_GN=NHSL2_PE=1_SV=1	0.00112928	0.0479065	0.432793	1.54156	0.132915	5.85261	0.0636104	0.00327694	0.00672511	0.0232227	0.0232227
XM_038819012.1	Ccdc170	sp_Q8IYT3_CC170_HUMAN_Coiled-coil_domain-containing_protein_170_OS=Homo_sapiens_OX=9606_GN=CCDC170_PE=1_SV=3	0.00113652	0.0481346	0.416168	1.51614	0.127881	6.15621	0.0831148	0.00212996	0.0224002	0.0194016	0.0224002
XM_038789120.1	Cavin2	sp_O95810_CAVN2_HUMAN_Caveolae-associated_protein_2_OS=Homo_sapiens_OX=9606_GN=CAVIN2_PE=1_SV=3	0.00115294	0.04875	0.35246	1.42256	0.10844	7.27193	0.0487976	0.000744512	0.0168944	0.0116812	0.0168944
XM_038776386.1	Aatk	sp_Q6ZMQ8_LMTK1_HUMAN_Serine/threonine-protein_kinase_LMTK1_OS=Homo_sapiens_OX=9606_GN=AATK_PE=1_SV=2	0.00116794	0.0493034	0.264621	1.30294	0.0815073	8.48138	0.0260238	0.000225414	0.00282861	0.00973975	0.00973975
XM_038805800.1	Mfap3l	sp_O75121_MFA3L_HUMAN_Microfibrillar-associated_protein_3-like_OS=Homo_sapiens_OX=9606_GN=MFAP3L_PE=1_SV=3	0.00117458	0.0494222	0.299212	1.3488	0.0922075	7.19116	0.0876567	0.000755027	0.0107845	0.0119983	0.0119983
Cluster-14332.0	nd		0.00117399	0.0494222	1.13029	3.09657	0.348305	3.52513	0.427857	0.0357468	-0.00547555	0.146228	0.146228

## Sheet: Functional annotation_GO term a
LEFT					RIGHT
q-value	term_goid	term_name	members_input_overlap_geneids		q-value	term_goid	term_name	members_input_overlap_geneids
LEVEL 2					LEVEL 2
3.9595e-13	GO:0007267	cell-cell signaling	EFNB3; LGR6; VSNL1; KCNG2; EPHA4; RASD2; CPZ; SOX9; RBMS3; NSMF; GRID1; GLS; SKI; TRABD2B; CACNA1G; FZD1; PPFIA2; NTNG2; MPP2; FYN; ADRA2C; DLGAP2; CDH8; PDE7B; HTR2A; SYT17; FGFBP1; KCNS3; DGKB; NLK; GRM7; EPHA5; GRM2; GRM3; WNT2B; RSPO3; TSKU; PLCB4; TRHDE; NRGN; CHRM4; SYT12; PLCL1; CHRNA4; NETO1; NMU; UNC13C; KCNB1; CXCL14; KCNJ3; VCP; PMP22; LRP1; ADCY1; CACNG2; PCDH1; GRIK2; TNFAIP6; SYT4; …		7.63711e-08	GO:0007267	cell-cell signaling	NKD1; SLC32A1; PLK2; TCF7; OPRK1; GREM1; NPTX2; CHAT; SLC5A7; CNIH3; NTNG1; CHRNB3; WISP1; CHRNB4; RGS4; SYT10; MAPK1; FGFBP1; PENK; PDLIM4; KISS1; KCND2; NR4A2; PRKCB; PER2; KCNN2; CHRNA3; SHH; LEF1; NRP1; SYT9; RASGRF1; RAB26; CPLX3; WNT3; MBP; DKK4; GAL; MEF2C; GRIN2A; SLC18A3; PPP3CA
1.84929e-10	GO:0007154	cell communication	GPR153; ZFAND5; RASAL1; CACNA1I; NTNG2; MPP2; UPK1B; CACNA1G; DLGAP2; CDH8; ARHGAP20; FGFBP1; ARHGAP24; LBH; TRAF4; ONECUT1; BMP7; RCAN2; AQP3; ERBB4; LRRC7; ATP1B2; MCHR2; POSTN; NMU; GPR26; CXCL14; ADCY4; PYY; ADCY1; ADCY2; PARP14; SYT4; HCN4; GALR2; FREM1; PLXNA2; NETO1; GNG8; NYAP2; LGR6; RASD2; ITGA2; SKAP1; GRIA4; STAC; EDNRA; ARHGAP6; SKI; CACNG2; SYT12; HTR2A; SYT17; NLK; GRM7; KCNIP2; GR…		1.0516e-07	GO:0007154	cell communication	PLK2; SEMA4C; NTNG1; GNG14; ARHGEF3; RTN4R; FGFBP1; RERGL; PER2; KCNN2; SYT9; BMP5; SOCS2; MBP; NPY1R; NPB; FREM2; GUCY1B2; ITGA8; RASGRP1; TNFAIP8L3; EPHB3; CDKN1C; GREM1; NPTX2; MACO1; WISP1; NR4A2; SYT10; PIK3R3; PRKG2; PDLIM4; RASGEF1B; TCF7; RALGPS1; UNC5D; ARHGEF39; CNTFR; DNER; RPS6KA2; MEF2C; NPBWR2; SLC18A3; SEZ6L; STARD10; SLC32A1; PRKCQ; TENM1; CHAT; DOCK10; ALCAM; CHRNB3; CHRNB4; HBEG…
3.51154e-06	GO:0007165	signal transduction	GPR153; ZFAND5; RASAL1; CACNA1I; MPP2; UPK1B; ADRA2C; PSD3; CACNG2; ARHGAP20; FGFBP1; ARHGAP24; LBH; TRAF4; ONECUT1; BMP7; RCAN2; ERBB4; LRRC7; MCHR2; TNIP3; NMU; GPR26; CXCL14; ADCY4; PYY; ADCY1; ADCY2; PARP14; CPZ; GALR2; PLXNA2; NETO1; GNG8; NYAP2; LGR6; RASD2; ITGA2; SKAP1; GRIA4; STAC; EDNRA; ARHGAP6; SKI; HTR2A; NLK; GRM7; KCNIP2; GRM2; GRM3; CDK5R1; PLCB4; GUCY2F; NPFFR2; KCNK10; IGFBP3; H…		2.92376e-05	GO:0007165	signal transduction	PLK2; SEMA4C; GNG14; ARHGEF3; RTN4R; FGFBP1; RERGL; BMP5; SOCS2; EYA1; NPY1R; NPB; GUCY1B2; ITGA8; RASGRP1; TNFAIP8L3; EPHB3; CDKN1C; NPTX2; MACO1; WISP1; NR4A2; PIK3R3; PRKG2; RASGEF1B; TCF7; RALGPS1; UNC5D; ARHGEF39; CNTFR; DNER; RPS6KA2; MEF2C; NPBWR2; SEZ6L; STARD10; PRKCQ; TENM1; DOCK10; ALCAM; CHRNB3; CHRNB4; HBEGF; MAPK1; DLC1; NKD1; JCAD; VTN; PLCD4; CA8; CHRNA3; LEF1; GPR151; RASGRF1; SE…
3.51154e-06	GO:0007155	cell adhesion	EFNB3; CDHR3; EPHA7; ITGA2; EPHA4; SPON1; RET; EMID1; TENM2; TENM1; SOX9; CNTNAP5; LRFN5; SNED1; FBLN2; ARHGAP6; FYB2; PPFIA2; NTNG2; FYN; CDH8; MYPN; PARVB; CDK5R1; ONECUT1; PLXNA2; COL8A1; SKAP1; CDH22; LRRC7; ATP1B2; POSTN; MTSS1; KIRREL3; BCAR1; NRP2; NTN1; BMP7; LRP1; PCDH1; TNFAIP6; WNT4; AMIGO1; FREM1; PCDH17; PNP; CSRP1; PTPRM		0.000143265	GO:0007155	cell adhesion	ITGA8; RASGRP1; MFGE8; PRKCQ; TENM1; CNTNAP5; STXBP6; NTNG1; ALCAM; WISP1; DLC1; CDH7; EPHB3; JCAD; GREM1; BVES; UNC5D; VTN; IGSF21; SHH; VWF; LEF1; NRP1; BMP5; PTPRT; MBP; PPFIBP1; FREM2; PPP3CA; COL6A3; PCDH19
5.00982e-05	GO:0009653	anatomical structure morphogenesis	EFNB3; MYO3B; SLC4A10; EPHA7; EPHA6; ITGA2; EPHA4; RET; BMPER; RASAL1; MAP2K1; SOX9; CPNE5; PITX2; EDNRA; SOX1; SKI; MYOF; FZD1; BSX; NTNG2; TMEM79; RSPO3; FYN; NEFH; MAB21L2; NSMF; CDH8; MYPN; SYT17; FGFBP1; ARHGAP24; PARVB; CDK5R1; SIPA1L3; FGF10; PACSIN1; EPHA5; PLPPR4; SEMA3A; COL8A1; TSKU; AQP3; ERBB4; CDH22; PMP22; POSTN; MTSS1; KIRREL3; MMP20; NRP2; BMP7; F2; LRP1; ADCY1; PLXNA2; ID4; CDHR…		1.84412e-08	GO:0009653	anatomical structure morphogenesis	ITGA8; FAM20C; DNAH11; MFGE8; DLC1; CDKN1C; PLK2; BVES; JCAD; SHH; MYO18B; SEMA4C; SOX6; ADAMTS5; CPNE9; CNMD; NTNG1; DOCK10; ALCAM; NRP1; HBEGF; MAPK1; PIK3R3; FGFBP1; IRX5; MBP; CDH7; EYA2; NKD1; EPHB3; TCF7; GREM1; COL25A1; NR4A2; ISM1; PRKCB; ENPP2; UNC5D; VTN; CHRNA3; PRKCQ; LEF1; PROX1; BMP5; SEMA3G; WNT3; EYA1; DKK4; NPY1R; GAL; MEF2C; FREM2; PLXDC1; CHODL; PPP3CA; COL6A3; RTN4R; ALPL
5.00982e-05	GO:0051716	cellular response to stimulus	GPR153; ZFAND5; CPNE5; RASAL1; CACNA1I; MPP2; UPK1B; ADRA2C; NSMF; CACNG2; ARHGAP20; FGFBP1; ARHGAP24; LBH; TRAF4; ONECUT1; BMP7; RCAN2; AQP3; ERBB4; LRRC7; MCHR2; POSTN; LRP1; GPR26; CXCL14; ADCY4; PYY; ADCY1; ADCY2; PARP14; SYT4; HCN4; GALR2; PLXNA2; NETO1; GNG8; NYAP2; LGR6; RASD2; ITGA2; SKAP1; GRIA4; STAC; EDNRA; ARHGAP6; SKI; PPM1E; CHCHD6; GPR78; SYT12; HTR2A; SYT17; NLK; GRM7; KCNIP2; GRM…		0.000398206	GO:0051716	cellular response to stimulus	PLK2; SEMA4C; GNG14; ARHGEF3; RTN4R; FGFBP1; RERGL; SYT9; BMP5; SOCS2; MBP; NPY1R; NPB; GUCY1B2; ITGA8; RASGRP1; TNFAIP8L3; EPHB3; CDKN1C; GREM1; TRIB1; MACO1; WISP1; NR4A2; SYT10; PIK3R3; PRKG2; RASGEF1B; TCF7; RALGPS1; UNC5D; ARHGEF39; CNTFR; DNER; RPS6KA2; MEF2C; NPBWR2; SEZ6L; STARD10; TEX15; PDIA2; PRKCQ; TENM1; DOCK10; ALCAM; CHRNB3; CHRNB4; HBEGF; MAPK1; DLC1; NKD1; KISS1; VTN; PLCD4; CA8;…
0.000335202	GO:0065008	regulation of biological quality	PCSK2; LRFN5; CACNA1I; NTNG2; TMEM79; MPP2; FAM46C; NSMF; CDH8; CDK5R1; KCNJ3; AQP3; ERBB4; LRRC7; ATP1B2; POSTN; LRP1; ADCY4; ADCY1; ADCY2; SYT4; HCN4; GALR2; NTN1; NETO1; KCNG2; EDNRA; SLC9A2; CACNG2; SYT12; PNPLA2; HTR2A; SYT17; NLK; KCNIP2; GRM2; KCNK10; CSRP1; KCNH8; SNCG; SHISA9; VSNL1; EPHA7; VSTM2A; EPHA5; EPHA4; RET; TENM1; TRPC7; CACNA1G; FZD1; PARVB; FGF10; ITGA2; GRID1; PLCL1; CHRNA4;…		0.00500938	GO:0065008	regulation of biological quality	SYTL2; LRRN3; SLC32A1; PLK2; RTN4R; OPRK1; TENM1; CHAT; SLC5A7; SEMA4C; SOX6; ADAMTS5; CNIH3; PER2; DOCK10; CHRNB3; POPDC3; CHRNB4; NRP1; RGS4; SYT10; MAPK1; IRX5; MBP; EYA2; EPHB3; KISS1; KCND2; BVES; PRKCB; PDIA2; VTN; RBP1; KCNN2; CHRNA3; PRKCQ; CAMKV; VWF; CPLX3; SYT9; BMP5; RASGRF1; SEMA3G; SOCS2; WNT3; DLC1; UBE2C; NPY1R; SHH; GAL; LRRN1; MEF2C; GRIN2A; SLC18A3; PPP3CA; CALCB
0.00104355	GO:0050789	regulation of biological process	ESPN; GPR78; GPR153; ZFAND5; MAB21L2; LRFN5; RASAL1; FBLN2; CWC22; CACNA1I; PPP1R3C; NTNG2; PNPLA2; FNDC4; MPP2; ADAMTS8; UPK1B; FAM46C; NSMF; CDH8; TPPP3; ARHGAP20; FGFBP1; ARHGAP24; LBH; TRAF4; ONECUT1; BMP7; RCAN2; AQP3; ERBB4; LRRC7; ATP1B2; MCHR2; ZNF208; POSTN; NMU; GPR26; TESK1; ELFN2; ADCY4; PYY; ADCY1; ADCY2; RGS8; PARP14; SYT4; HCN4; GALR2; NTN1; NETO1; ID4; GNG8; NYAP2; LGR6; RASD2; KC…		0.00500938	GO:0050789	regulation of biological process	DNAH11; MFGE8; SYTL2; PLK2; SEMA4C; ADAMTS5; NTNG1; GNG14; ARHGEF3; RTN4R; FGFBP1; IRX5; IRX6; NECAB1; ISM1; ENPP2; ZNF208; CAMKV; PER2; KCNN2; SYT9; BMP5; SOCS2; MBP; NPY1R; NPB; ENC1; GUCY1B2; RNF217; PDZK1; ITGA8; RASGRP1; TNFAIP8L3; RASGEF1B; CDKN1C; WFDC1; GREM1; TRIB1; MACO1; CHODL; WISP1; NR4A2; SYT10; PIK3R3; PRKG2; EPHB3; TCF7; ZNF226; BVES; RALGPS1; UNC5D; ARHGEF39; CNTFR; DNER; RPS6KA2…
0.00207194	GO:0042330	taxis	EFNB3; EPHA7; EPHA6; EPHA5; EPHA4; RET; MAP2K1; FYN; MYPN; ITGA2; CDK5R1; FGF10; PDE4B; SEMA3A; PDGFD; BCAR1; CXCL14; NRP2; BMP7; LRP1; PLXNA2; NTN1; PTPRM		0.0151352	GO:0042330	taxis	EPHB3; GREM1; SEMA3G; HBEGF; WNT3; ALCAM; ENPP2; UNC5D; SHH; MAPK1; PRKCQ; LEF1; SEMA4C; NRP1
0.00360055	GO:0006928	movement of cell or subcellular component	EFNB3; TNFAIP6; EPHA7; EPHA6; EPHA5; EPHA4; CEMIP; RET; MAP2K1; SOX9; BMPER; PITX2; SOX1; SKI; CACNA1I; FYN; NEFH; CXCL14; CACNA1G; NSMF; MYPN; FGFBP1; CDK5R1; FGF10; ITGA2; KCNJ3; KCND3; SKAP1; PDGFD; ERBB4; SPOCK3; ATP1B2; IGFBP3; KIRREL3; BCAR1; PDE4B; NRP2; BMP7; LRP1; LGR6; DNAH7; POSTN; PLXNA2; TMEFF2; DNAH9; ZFAND5; WNT4; SEMA3A; NTN1; WNT5B; PTPRM; ONECUT1		0.00125984	GO:0006928	movement of cell or subcellular component	RASGRP1; DNAH11; PLK2; BVES; PRKCQ; TRIB1; SEMA4C; DOCK10; ALCAM; PROX1; HBEGF; LCA5L; MAPK1; PIK3R3; FGFBP1; DLC1; NKD1; EPHB3; JCAD; GREM1; NR4A2; ENPP2; UNC5D; VTN; KCNN2; SHH; LEF1; ARHGEF39; NRP1; DNER; BMP5; PTPRT; SEMA3G; WNT3; MEF2C; PPP3CA; KIF20A
0.00360055	GO:0003008	system process	SEMA3A; MYO3B; ESPN; KCNJ12; KCNG2; CEMIP; PTPRM; ZFAND5; SOX9; STAC; EDNRA; GLS; MYOF; CACNA1G; CACNA1I; ANKRD2; MPP2; NETO1; FYN; ADRA2C; CACNG2; HTR2A; GRM7; ITGA2; KCNJ3; KCND3; CLIC5; AQP3; GUCY2F; NRGN; OTOGL; HOMER2; KCNK10; CHRNA4; POSTN; NMU; EPS8L2; PBX3; ADCY4; TMEM65; FGF10; ADCY1; ADCY2; GRIK2; SYT4; HCN4; KCNIP2; GALR2; SSTR2; HTR1D; PDE4B; OTOS; SHISA9		0.0282065	GO:0003008	system process	ITGA8; DNAH11; PLK2; RGS9BP; NPTX2; GNAT3; CHRNB3; CHRNB4; RGS4; HBEGF; SYT10; MAPK1; IRX5; EYA1; PENK; KISS1; KCND2; BVES; PER2; KCNN2; CHRNA3; OPRK1; GRPR; LEF1; NMUR1; RASGRF1; MBP; NPY1R; GAL; MEF2C; GRIN2A; PPP3CA
0.00360055	GO:0030534	adult behavior	EFNB3; EPHA4; CHRNA4; SNCG; HTR2A; PCDH17; KLHL1; HOMER2; PBX3		0.0440161	GO:0030534	adult behavior	NR4A2; OPRK1; SEZ6L; CHRNB4; CHRNA3
0.00525002	GO:0048870	cell motility	LGR6; ITGA2; EPHA4; CEMIP; RET; ZFAND5; SOX9; BMPER; PITX2; SOX1; SKI; CACNA1I; FYN; CXCL14; NSMF; CDK5R1; FGFBP1; FGF10; ONECUT1; SEMA3A; SKAP1; PDGFD; ERBB4; SPOCK3; ATP1B2; IGFBP3; KIRREL3; BCAR1; PTPRM; NRP2; BMP7; LRP1; DNAH7; POSTN; PLXNA2; TMEFF2; TNFAIP6; MAP2K1; WNT4; NTN1; WNT5B; PDE4B		0.00125984	GO:0048870	cell motility	DNAH11; PLK2; PRKCQ; NR4A2; TRIB1; SEMA4C; DOCK10; PROX1; HBEGF; MAPK1; PIK3R3; FGFBP1; DLC1; NKD1; EPHB3; JCAD; GREM1; BVES; ENPP2; UNC5D; VTN; SHH; LEF1; ARHGEF39; NRP1; DNER; BMP5; PTPRT; SEMA3G; MEF2C; PPP3CA
0.00525002	GO:0051674	localization of cell	LGR6; ITGA2; EPHA4; CEMIP; RET; ZFAND5; SOX9; BMPER; PITX2; SOX1; SKI; CACNA1I; FYN; CXCL14; NSMF; CDK5R1; FGFBP1; FGF10; ONECUT1; SEMA3A; SKAP1; PDGFD; ERBB4; SPOCK3; ATP1B2; IGFBP3; KIRREL3; BCAR1; PTPRM; NRP2; BMP7; LRP1; DNAH7; POSTN; PLXNA2; TMEFF2; TNFAIP6; MAP2K1; WNT4; NTN1; WNT5B; PDE4B		0.00125984	GO:0051674	localization of cell	DNAH11; PLK2; PRKCQ; NR4A2; TRIB1; SEMA4C; DOCK10; PROX1; HBEGF; MAPK1; PIK3R3; FGFBP1; DLC1; NKD1; EPHB3; JCAD; GREM1; BVES; ENPP2; UNC5D; VTN; SHH; LEF1; ARHGEF39; NRP1; DNER; BMP5; PTPRT; SEMA3G; MEF2C; PPP3CA
0.00720517	GO:0007626	locomotory behavior	EFNB3; BSX; RASD2; ESPN; SLC4A10; EPHA4; CHRNA4; SNCG; KLHL1; PBX3		0.00410683	GO:0007626	locomotory behavior	KCND2; NR4A2; NPY1R; CHRNB4; CHRNA3; OPRK1; PENK; SEZ6L
0.014006	GO:0048856	anatomical structure development	PCSK2; ZFAND5; CPNE5; LRFN5; RASAL1; NTNG2; ADAMTS2; UPK1B; ADRA2C; NSMF; CDH8; FGFBP1; ARHGAP24; MYPN; TRAF4; ONECUT1; BMP7; AQP3; ERBB4; CDH22; LRRC7; POSTN; KLHL1; KIRREL3; CXCL14; RSPO3; ADCY1; SYT4; GALR2; FREM1; NTN1; GNG8; NYAP2; LGR6; ITGA2; EDNRA; SKI; LIM2; TMEM79; CDK5R1; SYT17; KCNIP2; PLPPR4; LMX1B; IGFBP3; HEXIM1; CHST2; PMP22; TMEFF2; CDHR3; MAOB; PCDH17; SHISA3; WNT5B; EFNB3; NRN1…		2.16749e-06	GO:0048856	anatomical structure development	DNAH11; MFGE8; PLK2; SEMA4C; ADAMTS5; NTNG1; POPDC3; RTN4R; FGFBP1; IRX5; CDH7; ISM1; ENPP2; PER2; RASGRF1; BMP5; SOCS2; MBP; NPY1R; FREM2; ANGPTL2; ITGA8; RASGRP1; CDKN1C; MYO18B; TRIB1; MACO1; CHODL; NR4A2; PIK3R3; PLXDC1; ENC1; EPHB3; TCF7; BVES; UNC5D; CNTFR; DNER; MEF2C; RBM20; PCDH19; SEZ6L; SLC32A1; SHH; TENM1; DOCK10; ALCAM; HBEGF; MAPK1; DLC1; NKD1; JCAD; COL25A1; VTN; IGSF21; CHRNA3; LE…
0.0169753	GO:0007275	multicellular organism development	PCSK2; ZFAND5; CPNE5; LRFN5; RASAL1; NTNG2; ADAMTS2; ADRA2C; NSMF; FGFBP1; ARHGAP24; LBH; TRAF4; ONECUT1; BMP7; AQP3; ERBB4; CDH22; LRRC7; POSTN; KLHL1; KIRREL3; CXCL14; RSPO3; ADCY1; SYT4; GALR2; FREM1; NTN1; GNG8; NYAP2; MYO3B; ITGA2; EDNRA; SKI; LIM2; TMEM79; MYPN; SYT17; KCNIP2; PLPPR4; CDK5R1; LMX1B; HEXIM1; CHST2; PMP22; MAOB; PCDH17; SHISA3; WNT5B; EFNB3; NRN1; EPHA7; EPHA6; EPHA5; EPHA4; …		7.63711e-08	GO:0007275	multicellular organism development	DNAH11; MFGE8; PLK2; SEMA4C; ADAMTS5; NTNG1; POPDC3; RTN4R; FGFBP1; IRX5; NECAB1; ISM1; ENPP2; PER2; RASGRF1; BMP5; SOCS2; MBP; NPY1R; FREM2; ANGPTL2; ITGA8; RASGRP1; CDKN1C; MYO18B; TRIB1; MACO1; CHODL; NR4A2; PIK3R3; PLXDC1; ENC1; EPHB3; TCF7; BVES; UNC5D; CNTFR; DNER; MEF2C; RBM20; PCDH19; SEZ6L; SLC32A1; SHH; TENM1; DOCK10; ALCAM; HBEGF; MAPK1; DLC1; NKD1; JCAD; COL25A1; VTN; IGSF21; CHRNA3; …
0.0188804	GO:0001763	morphogenesis of a branching structure	BMP7; SEMA3A; EPHA7; RSPO3; WNT4; SOX9; WNT2B; EDNRA; FGF10		0.0432036	GO:0001763	morphogenesis of a branching structure	GREM1; NRP1; SHH; LEF1; EYA1; PROX1
0.0270626	GO:0032940	secretion by cell	IFIH1; CBARP; VSNL1; EPHA5; GLS; CACNA1G; CACNA1I; PPFIA2; MAOB; FGF10; ADRA2C; SYT12; TMEM79; HTR2A; SYT17; KCNS3; GRM7; KCNG2; GRM2; LRRC7; LTBP2; PRSS12; VCP; POSTN; NMU; UNC13C; KCNB1; CHRNA4; LRP1; ADCY1; PNP; TNFAIP6; SYT4; SNCG; ENDOD1; MCU		0.0057405	GO:0032940	secretion by cell	RASGRP1; SYTL2; SLC32A1; STXBP6; PPP3CA; CHAT; SLC5A7; ITIH3; CHRNB3; CHRNB4; SYT10; GAL; MBP; KISS1; PRKCB; PER2; CHRNA3; OPRK1; SYT9; RAB26; CPLX3; C1QTNF4; C1QTNF5; MEF2C; SLC18A3; MAPK1; VWF
0.0295029	GO:0048869	cellular developmental process	ANKRD2; EFNB3; CDHR3; SLC4A10; EPHA7; EPHA6; EPHA5; EPHA4; RET; RASAL1; MAP2K1; SOX9; RUNX1T1; CPNE5; KIRREL3; PITX2; EDNRA; SOX1; SKI; MYOF; RGMA; FZD1; MYPN; KAZN; NTNG2; TMEM79; NEFM; FYN; NEFH; UPK1B; ADRA2C; NSMF; CDH8; HTR2A; SYT17; ARHGAP24; PARVB; LBH; SIPA1L3; FGF10; PACSIN1; ITGA2; KCNIP2; PLPPR4; SEMA3A; COL8A1; CDK5R1; AQP3; ERBB4; CDH22; LRRC7; PMP22; ONECUT3; LMX1B; IGFBP3; MTSS1; P…		0.00125984	GO:0048869	cellular developmental process	ITGA8; RASGRP1; DLC1; CDKN1C; PLK2; BVES; TEX15; TRIB1; SHH; TENM1; NPTX2; SEMA4C; SOX6; CPNE9; NTNG1; MYO18B; ALCAM; POPDC3; NRP1; RGS4; CNMD; MAPK1; DOCK10; IRX5; DNER; PENK; CDH7; EYA2; NKD1; EPHB3; TCF7; GREM1; COL25A1; NR4A2; PRKCB; ENPP2; UNC5D; VTN; PER2; CHRNA3; PRKCQ; LEF1; MMP21; PROX1; NUP210L; BMP5; NEUROD6; RASGRF1; SEMA3G; SOCS2; WNT3; EYA1; FAM20C; GAL; MEF2C; GRIN2A; ENC1; CHODL; …
0.0295029	GO:0016049	cell growth	SEMA3A; F2; LRP1; POSTN; EPHA7; NTN1; SYT4; CPNE5; IGFBP3; SOX9; CDK5R1; SYT17; RASAL1; BCAR1; NRP2		0.000496227	GO:0016049	cell growth	RTN4R; CPNE9; GREM1; SEMA3G; SOCS2; WNT3; ALCAM; WFDC1; RGS4; HBEGF; GAL; PRKCQ; LEF1; SEMA4C; NRP1
2.38067e-09	GO:0071804	cellular potassium ion transport	KCNJ3; KCNJ12; KCND3; KCNK9; SLC9A2; KCNS2; KCNG1; KCNG2; ATP1B2; KCNH8; KCNK10; TMEM38A; KCNT1; GALR2; AMIGO1; HCN4; KCNS3; NETO1; KCNB1; KCNIP2		9.73361e-06	GO:0048646	anatomical structure formation involved in morphogenesis	ITGA8; MFGE8; PLK2; SEMA4C; PROX1; MAPK1; PIK3R3; FGFBP1; DLC1; PLXDC1; EYA2; NKD1; EPHB3; JCAD; GREM1; CNMD; ISM1; PRKCB; ENPP2; VTN; SHH; LEF1; NRP1; BMP5; WNT3; EYA1; DKK4; FAM20C; MEF2C
0.00360055	GO:0035637	multicellular organismal signaling	KCNJ3; CACNA1I; KCND3; GRIK2; ATP1B2; HCN4; CACNA1G; TMEM65; CACNG2; ITGA2		0.000158828	GO:0048589	developmental growth	NKD1; RGS4; CPNE9; SEMA3G; SOCS2; CDKN1C; ALCAM; NPY1R; RTN4R; GAL; NRP1; MEF2C; WNT3; MAPK1; SHH; PPP3CA; COL6A3; SEMA4C; PROX1
0.00388414	GO:0007585	respiratory gaseous exchange	TRAF4; CHRNA4; ZFAND5; EDNRA; GLS; PBX3		0.000173708	GO:0065009	regulation of molecular function	RASGRP1; TNFAIP8L3; DLC1; CDKN1C; RASGEF1B; CHGB; PLK2; BVES; SHH; TENM1; NPTX2; ITIH3; DOCK10; CNIH3; ARHGAP31; SYTL2; NRP1; RGS4; HBEGF; MAPK1; PIK3R3; PENK; PDZK1; EPHB3; GREM1; STAC2; NR4A2; PRKCB; NMUR1; VTN; PER2; WFDC1; CHRNA3; PRKCQ; LEF1; PROX1; BMP5; PTPRT; RASGRF1; RGS11; WNT3; MBP; UBE2C; SOCS2; GAL; C1QTNF4; MEF2C; CALCB; GRIN2A; MAP3K15; PPP3CA; COL6A3; RTN4R; TRIB1
0.00720517	GO:0030029	actin filament-based process	ESPN; EPHA5; TENM1; ARHGAP6; PPM1E; CACNA1G; MYPN; PARVB; CDK5R1; FGF10; PACSIN1; KCND3; FRMPD4; MTSS1; KLHL1; BCAR1; TESK1; KCNJ3; AIF1L; LRP1; TMEFF2; WNT4; PDE4B		0.00125984	GO:0007611	learning or memory	ITGA8; RASGRF1; PLK2; MEF2C; MAPK1; GRIN2A; NPTX2; OPRK1; GRPR; DNAH11
0.010093	GO:0031128	developmental induction	WNT2B; FGF10; SOX9; WNT4		0.00205474	GO:0050673	epithelial cell proliferation	BMP5; CDKN1C; WFDC1; JCAD; NRP1; MEF2C; CNMD; MAPK1; FGFBP1; SHH; EYA1; PROX1
0.014006	GO:0009719	response to endogenous stimulus	VSTM2A; ITGA2; EPHA4; SOX9; BMPER; SKI; RGMA; FZD1; FNDC4; FYN; NSMF; SSTR2; CDK5R1; FGFBP1; LBH; NLK; FGF10; RGS8; ONECUT1; ADCY4; SKAP1; PDGFD; LTBP2; ERBB4; CHRM4; NPFFR2; CHRNA4; POSTN; GPR83; BCAR1; BMP7; LRP1; ADCY1; ADCY2; HCN4; WNT4; MAOB; GNA15; PDE4B; SOGA1		0.00282683	GO:0090130	tissue migration	JCAD; GREM1; PLK2; ENPP2; NRP1; MEF2C; HBEGF; PIK3R3; FGFBP1; PROX1
0.0270626	GO:0007631	feeding behavior	PYY; NMU; BSX; FYN; GALR2; GLS		0.00410683	GO:0007626	locomotory behavior	KCND2; NR4A2; NPY1R; CHRNB4; CHRNA3; OPRK1; PENK; SEZ6L
0.0421638	GO:0070341	fat cell proliferation	VSTM2A; FGF10		0.00890912	GO:0060710	chorio-allantoic fusion	BMP5; LEF1
0.0495715	GO:0030431	sleep	CACNA1I; NMU; HTR2A		0.00890912	GO:0071838	cell proliferation in bone marrow	MEF2C; LEF1
					0.0151352	GO:0001503	ossification	BMP5; GREM1; WNT3; FAM20C; MEF2C; MAPK1; SHH; LEF1; PENK; ALPL
					0.0151352	GO:0007389	pattern specification process	NKD1; BMP5; GREM1; DNAH11; WNT3; MMP21; MEF2C; SHH; LEF1; EYA1; NRP1
					0.0223471	GO:0021700	developmental maturation	GREM1; CDKN1C; FAM20C; NR4A2; GAL; IGSF21; IRX5; SEZ6L
					0.0236334	GO:0033555	multicellular organismal response to stress	MEF2C; NR4A2; PENK; PPP3CA
					0.0272075	GO:0035265	organ growth	RGS4; MEF2C; MAPK1; SHH; COL6A3; PROX1
LEVEL 3					LEVEL 3
6.45119e-10	GO:0099536	synaptic signaling	EFNB3; RASD2; EPHA4; NSMF; GRID1; GLS; SYT12; PPFIA2; NTNG2; MPP2; FYN; CACNA1G; DLGAP2; CDH8; PDE7B; HTR2A; SYT17; DGKB; GRM7; KCNIP2; GRM2; GRM3; PLCB4; NRGN; CHRM4; PLCL1; CHRNA4; NETO1; UNC13C; KCNB1; PMP22; NMU; ADCY1; GRIK2; SYT4; SNCG; PCDH17; HTR1D; CACNG2; SHISA9		3.53554e-08	GO:0099536	synaptic signaling	SLC32A1; PLK2; NPTX2; CHAT; SLC5A7; CNIH3; NTNG1; CHRNB3; CHRNB4; RGS4; SYT10; MAPK1; PENK; PDLIM4; KISS1; KCND2; PRKCB; CPLX3; CHRNA3; OPRK1; SYT9; RASGRF1; RAB26; MBP; MEF2C; GRIN2A; SLC18A3; PPP3CA
2.70158e-07	GO:0032879	regulation of localization	TENM1; SEMA3A; IFIH1; LGR6; VSNL1; KCNJ12; VSTM2A; KCNG2; CEMIP; RET; HCN4; MAP2K1; SOX9; STAC; NSMF; EDNRA; CACNA1G; CACNA1I; PPFIA2; KCNG1; SNCG; CBARP; TMEFF2; FYN; NEFH; CXCL14; ADRA2C; SYT12; PNPLA2; HTR2A; SYT17; FGFBP1; KCNS3; CDK5R1; GRM7; MCU; ITGA2; TESK1; KCNJ3; KCND3; CLIC5; PDGFD; KCNS2; ERBB4; SPOCK3; HOMER2; NMU; ATP1B2; KCNK10; CHRNA4; IGFBP3; LRP1; AMIGO1; ONECUT1; KCNB1; BCAR1; …		1.58942e-06	GO:0032879	regulation of localization	RASGRP1; DNAH11; MFGE8; SYTL2; PLK2; JCAD; SHH; TENM1; GREM1; TRIB1; STXBP6; SEMA4C; DOCK10; CNIH3; CHRNB3; CHRNB4; NRP1; RGS4; HBEGF; SYT10; MAPK1; PIK3R3; SEMA3G; FGFBP1; PRKG2; MBP; PDZK1; NKD1; KISS1; KCND2; STAC2; BVES; PRKCB; ENPP2; UNC5D; VTN; PER2; KCNN2; CHRNA3; OPRK1; LEF1; ARHGEF39; PROX1; SYT9; BMP5; PTPRT; RASGRF1; RAB26; CPLX3; WNT3; DLC1; GAL; C1QTNF4; MEF2C; PPP3CA
5.37632e-07	GO:0023051	regulation of signaling	RASAL1; NTNG2; MPP2; ADRA2C; NSMF; ARHGAP20; FGFBP1; ARHGAP24; HTR2A; ONECUT1; BMP7; RCAN2; ERBB4; TNIP3; LRP1; CXCL14; RSPO3; PYY; ADCY1; PARP14; SYT4; NETO1; LGR6; RASD2; KCNG2; SKAP1; PDGFD; ARHGAP6; SKI; SYT12; CDK5R1; NLK; GRM7; GRM2; GRM3; PLCB4; GUCY2F; PSD3; NPFFR2; IGFBP3; HEXIM1; EPS8L2; TMEM65; SNCG; PCDH17; EIF3A; WNT5B; SHISA9; EFNB3; VSNL1; EPHA7; EPHA5; EPHA4; RET; TENM1; FZD1; CNK…		3.1014e-06	GO:0023051	regulation of signaling	ITGA8; STARD10; RASGRP1; TNFAIP8L3; DLC1; CDKN1C; CHGB; PLK2; BVES; JCAD; ARHGEF3; OPRK1; TENM1; GREM1; NPTX2; CPLX3; FAM20C; CNIH3; SEMA4C; CNMD; NTNG1; RGS9BP; CHRNB3; CHRNB4; RGS4; HBEGF; MAPK1; FGFBP1; PENK; EYA2; NKD1; RTN4R; KISS1; RALGPS1; NR4A2; PRKCB; VTN; PER2; CHRNA3; PRKCQ; LEF1; ARHGEF39; NRP1; SYT9; BMP5; PTPRT; RASGRF1; RAB26; RGS11; WNT3; EYA1; DKK4; SOCS2; SHH; GAL; C1QTNF4; GPR6…
8.02463e-07	GO:0050808	synapse organization	EPHA7; EPHA4; LRFN5; FZD1; PPFIA2; NTNG2; DLGAP3; FYN; NEFH; CNKSR2; CDH8; CDK5R1; DGKB; ERBB4; VCP; FRMPD4; UNC13C; KIRREL3; NRP2; NTN1; SNCG; PCDH17; AMIGO1; CACNG2		0.00827362	GO:0050808	synapse organization	EPHB3; SEZ6L; NTNG1; LRRN3; LRRN1; CAMKV; MEF2C; IGSF21; DOCK10; NRP1; DNER
2.48762e-06	GO:0060322	head development	SLC4A10; EPHA7; EPHA5; ZFAND5; SOX9; PITX2; EDNRA; SOX1; SKI; FZD1; FYN; CDK5R1; FGF10; SLC6A17; WNT2B; SEMA3A; TSKU; ERBB4; NRGN; CDH22; KLHL1; KIRREL3; NRP2; BMP7; LRP1; ADCY1; PLXNA2; ID4; SYT4; MAP2K1; WNT4; MAOB; SSTR2; AMIGO1		9.39056e-05	GO:0060322	head development	ITGA8; SLC32A1; SEMA4C; MACO1; PROX1; RGS4; RTN4R; DLC1; EPHB3; NR4A2; PPP3CA; SHH; LEF1; NRP1; BMP5; NEUROD6; WNT3; MBP; GRIN2A; MAPK1; PCDH19; SEZ6L
1.02895e-05	GO:0030030	cell projection organization	EFNB3; ESPN; EPHA7; EPHA6; EPHA5; EPHA4; RET; TENM2; MAP2K1; RASAL1; RGMA; FZD1; NTNG2; NEFM; FYN; NEFH; CPNE5; NSMF; MYPN; SYT17; PARVB; CDK5R1; PACSIN1; ITGA2; PLPPR4; SEMA3A; TSKU; LRRC7; AIF1L; PTPDC1; POSTN; MTSS1; KLHL1; KIRREL3; EPS8L2; NRP2; DNAH7; BMP7; PMP22; LRP1; ADCY1; PLXNA2; DNAH9; SYT4; TENM1; GALR2; NTN1; AMIGO1; PTPRM; NYAP2; ONECUT1		0.00334833	GO:0030030	cell projection organization	ITGA8; PLK2; RTN4R; PRKCQ; TENM1; NPTX2; SEMA4C; DOCK10; CPNE9; NTNG1; CHODL; LCA5L; MAPK1; EPHB3; COL25A1; NR4A2; ENPP2; UNC5D; CHRNA3; SHH; NRP1; BMP5; RASGRF1; SEMA3G; WNT3; MEF2C; ENC1; ALCAM; PPP3CA
1.02895e-05	GO:0048468	cell development	EFNB3; SLC4A10; EPHA7; EPHA6; EPHA5; EPHA4; RET; RASAL1; MAP2K1; SOX9; PITX2; EDNRA; SOX1; SKI; MYOF; RGMA; FZD1; NTNG2; NEFM; FYN; NEFH; CPNE5; ADRA2C; NSMF; TMEM79; MYPN; SYT17; PARVB; CDK5R1; SIPA1L3; PACSIN1; DGKG; PLPPR4; SEMA3A; TSKU; ERBB4; LRRC7; PMP22; POSTN; PTCHD3; KLHL1; KIRREL3; PBX3; NRP2; BMP7; F2; LRP1; ADCY1; TENM2; PLXNA2; ID4; PCP4; SYT4; TENM1; KCNIP2; GALR2; WNT4; NTN1; AMIGO…		7.35071e-06	GO:0048468	cell development	ITGA8; CDKN1C; PLK2; BVES; PRKCQ; TENM1; NPTX2; SEMA4C; SOX6; CPNE9; NTNG1; MYO18B; ALCAM; NRP1; RGS4; CNMD; MAPK1; DOCK10; IRX5; DNER; EYA1; EPHB3; COL25A1; NR4A2; UNC5D; PER2; CHRNA3; SHH; LEF1; PROX1; NUP210L; BMP5; RASGRF1; SEMA3G; SOCS2; WNT3; FAM20C; GAL; MEF2C; ENC1; CHODL; PPP3CA; COL6A3; RTN4R; TRIB1
6.78088e-05	GO:0032989	cellular component morphogenesis	EFNB3; EPHA7; EPHA6; EPHA5; EPHA4; RET; MAP2K1; RASAL1; NTNG2; FYN; NEFH; CPNE5; NSMF; CDH8; MYPN; SYT17; PARVB; CDK5R1; SIPA1L3; PACSIN1; PLPPR4; SEMA3A; TSKU; CDH22; PMP22; POSTN; KIRREL3; NRP2; BMP7; F2; LRP1; ADCY1; PLXNA2; CDHR3; SYT4; NTN1; AMIGO1; PTPRM; NYAP2		4.85351e-06	GO:0032989	cellular component morphogenesis	ITGA8; BVES; PRKCQ; SEMA4C; SOX6; CPNE9; NTNG1; ALCAM; PROX1; NR4A2; MAPK1; DOCK10; DLC1; CDH7; EPHB3; GREM1; COL25A1; CNMD; ENPP2; UNC5D; CHRNA3; SHH; LEF1; NRP1; SEMA3G; WNT3; MEF2C; CHODL; PPP3CA; COL6A3; RTN4R
0.000162054	GO:0097485	neuron projection guidance	BMP7; EFNB3; LRP1; EPHA6; EPHA7; PLXNA2; EPHA5; EPHA4; FYN; RET; SEMA3A; MYPN; NTN1; CDK5R1; PTPRM; NRP2		0.00271885	GO:0097485	neuron projection guidance	EPHB3; SEMA3G; WNT3; ALCAM; UNC5D; SHH; MAPK1; PRKCQ; SEMA4C; NRP1
0.000218752	GO:0030900	forebrain development	SEMA3A; WNT2B; LRP1; SLC4A10; ERBB4; NRGN; EPHA5; FYN; WNT4; TSKU; SSTR2; CDK5R1; PITX2; KIRREL3; SOX1; FGF10; SKI; ID4; NRP2		0.0167052	GO:0030900	forebrain development	EPHB3; NEUROD6; NR4A2; SLC32A1; NRP1; RTN4R; SHH; LEF1; DLC1; PROX1
0.000738041	GO:0042391	regulation of membrane potential	KCNJ3; VCP; KCND3; GRID1; KCNK9; CACNA1I; MPP2; GRIK2; ATP1B2; KCNH8; KCNK10; CACNA1G; CHRNA4; KCNIP2; HCN4; NETO1; KCNB1; KCNT1; CACNG2		0.00609529	GO:0042391	regulation of membrane potential	RGS4; CNIH3; KCND2; BVES; CHRNB3; POPDC3; CHRNB4; MEF2C; GRIN2A; KCNN2; CHRNA3; PPP3CA
0.00120248	GO:0060560	developmental growth involved in morphogenesis	SEMA3A; LRP1; EPHA7; NTN1; SYT4; CPNE5; POSTN; SOX9; CDK5R1; SYT17; RASAL1; FGF10; NRP2		0.000998001	GO:0060560	developmental growth involved in morphogenesis	NKD1; RTN4R; CPNE9; SEMA3G; WNT3; ALCAM; GAL; SHH; SEMA4C; NRP1
0.00240006	GO:0048588	developmental cell growth	SEMA3A; LRP1; EPHA7; NTN1; SYT4; CPNE5; POSTN; SOX9; CDK5R1; SYT17; RASAL1; NRP2		0.00253574	GO:0048588	developmental cell growth	RTN4R; CPNE9; SEMA3G; WNT3; ALCAM; RGS4; GAL; SEMA4C; NRP1
0.00240006	GO:0006935	chemotaxis	EFNB3; EPHA7; EPHA6; EPHA5; EPHA4; RET; MAP2K1; FYN; MYPN; ITGA2; CDK5R1; FGF10; PDE4B; SEMA3A; PDGFD; BCAR1; CXCL14; NRP2; BMP7; LRP1; PLXNA2; NTN1; PTPRM		0.0150486	GO:0006935	chemotaxis	EPHB3; GREM1; SEMA3G; HBEGF; WNT3; ALCAM; ENPP2; UNC5D; SHH; MAPK1; PRKCQ; LEF1; SEMA4C; NRP1
0.00307958	GO:0040012	regulation of locomotion	LGR6; ITGA2; CEMIP; RET; SOX9; BMPER; SPOCK3; NSMF; FGFBP1; FGF10; ONECUT1; SEMA3A; PDGFD; ERBB4; CHRM4; POSTN; BCAR1; CXCL14; NRP2; BMP7; LRP1; IGFBP3; PLXNA2; TMEFF2; TNFAIP6; WNT4; NTN1; HTR1D; WNT5B; PTPRM		6.18401e-06	GO:0040012	regulation of locomotion	PLK2; OPRK1; TRIB1; SEMA4C; DOCK10; PROX1; HBEGF; MAPK1; PIK3R3; FGFBP1; DLC1; NKD1; JCAD; GREM1; BVES; ENPP2; UNC5D; VTN; SHH; LEF1; ARHGEF39; NRP1; BMP5; PTPRT; SEMA3G; WNT3; MEF2C; PPP3CA
0.00349	GO:0048731	system development	PCSK2; ZFAND5; CPNE5; LRFN5; RASAL1; NTNG2; ADAMTS2; ADRA2C; NSMF; FGFBP1; ARHGAP24; LBH; TRAF4; ONECUT1; BMP7; AQP3; ERBB4; CDH22; LRRC7; POSTN; KLHL1; KIRREL3; CXCL14; RSPO3; ADCY1; SYT4; GALR2; FREM1; NTN1; GNG8; NYAP2; MYO3B; ITGA2; EDNRA; SKI; LIM2; TMEM79; MYPN; SYT17; KCNIP2; PLPPR4; CDK5R1; LMX1B; HEXIM1; PMP22; MAOB; PCDH17; WNT5B; EFNB3; NRN1; EPHA7; EPHA6; EPHA5; EPHA4; RET; TENM2; TEN…		1.77687e-08	GO:0048731	system development	DNAH11; MFGE8; PLK2; SEMA4C; ADAMTS5; NTNG1; POPDC3; RTN4R; FGFBP1; IRX5; ISM1; ENPP2; PER2; RASGRF1; BMP5; SOCS2; MBP; NPY1R; FREM2; ENC1; ITGA8; RASGRP1; CDKN1C; MYO18B; TRIB1; MACO1; CHODL; NR4A2; PIK3R3; PLXDC1; EPHB3; TCF7; BVES; UNC5D; CNTFR; DNER; MEF2C; RBM20; PCDH19; SEZ6L; SLC32A1; SHH; TENM1; DOCK10; ALCAM; HBEGF; MAPK1; DLC1; NKD1; JCAD; COL25A1; VTN; IGSF21; CHRNA3; LEF1; PROX1; NEUR…
0.00349	GO:0050794	regulation of cellular process	ESPN; GPR153; CPZ; MAB21L2; LRFN5; RASAL1; CWC22; CACNA1I; PPP1R3C; NTNG2; MPP2; ADAMTS8; UPK1B; FAM46C; NSMF; CDH8; TPPP3; ARHGAP20; FGFBP1; ARHGAP24; LBH; TRAF4; ONECUT1; BMP7; RCAN2; AQP3; ERBB4; LRRC7; ATP1B2; MCHR2; ZNF208; POSTN; NMU; GPR26; TESK1; ELFN2; ADCY4; PYY; ADCY1; ADCY2; RGS8; PARP14; SYT4; ZFAND5; GALR2; NTN1; NETO1; ID4; GNG8; NYAP2; LGR6; RASD2; KCNG1; ITGA2; SKAP1; GRIA4; HCN4…		0.00253574	GO:0050794	regulation of cellular process	DNAH11; MFGE8; SYTL2; PLK2; SEMA4C; NTNG1; GNG14; ARHGEF3; RTN4R; FGFBP1; IRX5; IRX6; NECAB1; ENPP2; ZNF208; CAMKV; PER2; KCNN2; SYT9; BMP5; SOCS2; MBP; NPY1R; NPB; ENC1; GUCY1B2; RNF217; ITGA8; RASGRP1; TNFAIP8L3; RASGEF1B; CDKN1C; WFDC1; TRIB1; MACO1; CHODL; WISP1; NR4A2; SYT10; PIK3R3; PRKG2; EPHB3; TCF7; ZNF226; BVES; RALGPS1; UNC5D; ARHGEF39; CNTFR; DNER; RPS6KA2; UBE2C; MEF2C; NPBWR2; RBM20…
0.00387821	GO:0023061	signal release	SYT12; LRP1; PPFIA2; ADCY1; EPHA5; SYT4; ADRA2C; CHRNA4; SNCG; NMU; HTR2A; SYT17; UNC13C; KCNS3; KCNB1; MCU; KCNG2; VSNL1		5.12377e-05	GO:0023061	signal release	SYT9; KISS1; PER2; CHRNB3; PRKCB; CHRNB4; MEF2C; SLC18A3; SYT10; GAL; SLC5A7; CHAT; CHRNA3; OPRK1; PPP3CA; SLC32A1; CPLX3
0.00427438	GO:0051239	regulation of multicellular organismal process	EFNB3; IFIH1; EPHA7; KCNG2; EPHA4; RET; PTPRM; MAP2K1; SOX9; BMPER; LRFN5; RASAL1; GLS; SKI; RSPO3; RGMA; FZD1; NTNG2; CACNA1G; FYN; CPNE5; ADRA2C; NSMF; HTR2A; SYT17; FGFBP1; TMEM65; LBH; MMP20; FGF10; PACSIN1; ITGA2; WNT2B; KCNJ12; KCND3; CDK5R1; PDGFD; AQP3; ERBB4; HOMER2; LRRC7; ATP1B2; PMP22; PLCL1; WNT4; POSTN; NMU; AMIGO1; BCAR1; PBX3; NRP2; NTN1; BMP7; F2; LRP1; ANKRD2; PNP; ID4; PCP4; SY…		3.1014e-06	GO:0051239	regulation of multicellular organismal process	RASGRP1; LRRN1; SYTL2; CDKN1C; LRRN3; PLK2; BVES; JCAD; OPRK1; NPTX2; FAM20C; SOX6; ADAMTS5; CPNE9; SEMA4C; CNMD; CHODL; CHRNB4; NRP1; RGS4; HBEGF; MAPK1; FGFBP1; IRX5; MBP; NKD1; EPHB3; KISS1; GREM1; NR4A2; ISM1; PRKCB; ENPP2; UNC5D; VTN; PER2; KCNN2; CHRNA3; PRKCQ; LEF1; PROX1; BMP5; SEMA3G; SOCS2; WNT3; EYA1; DKK4; NPY1R; SHH; GAL; C1QTNF4; MEF2C; GRIN2A; ENC1; PENK; PPP3CA; RTN4R; TRIB1
0.00535489	GO:0098609	cell-cell adhesion	EFNB3; EPHA7; SKAP1; RET; TENM2; TENM1; SOX9; LRFN5; NTNG2; FYN; CDH8; MYPN; CDK5R1; CDH22; LRRC7; CSRP1; KIRREL3; NTN1; BMP7; PNP; CDHR3; WNT4; PCDH17; PCDH1; AMIGO1; PTPRM		0.00686428	GO:0098609	cell-cell adhesion	ITGA8; EPHB3; BMP5; RASGRP1; NTNG1; BVES; ALCAM; UNC5D; SHH; TENM1; PTPRT; IGSF21; STXBP6; PRKCQ; LEF1; PCDH19; MBP; CDH7
0.00604719	GO:0060174	limb bud formation	PLXNA2; FGF10; SOX9		0.0201279	GO:0060174	limb bud formation	SHH; WNT3
0.00664349	GO:0007166	cell surface receptor signaling pathway	TRABD2B; EFNB3; LGR6; EPHA7; EPHA6; EPHA5; EPHA4; GRIA4; ZFAND5; SOX9; BMPER; RBMS3; GRID1; SKI; MYOF; FYB2; FZD1; ERBB4; MPP2; RGMA; FYN; UPK1B; CDK5R1; FGFBP1; NLK; GRM7; RSPO3; ITGA2; GRM2; GRM3; WNT2B; SEMA3A; SKAP1; PDGFD; LTBP2; GUCY2F; HOMER2; CHRM4; CHRNA4; IGFBP3; MTSS1; RET; ONECUT1; KCNB1; BCAR1; CACNG2; NRP2; CRIM1; BMP7; VCP; F2; LRP1; POSTN; PLXNA2; GRIK2; CPZ; WNT4; ADGRA1; GALR2; …		0.00797635	GO:0007166	cell surface receptor signaling pathway	ITGA8; CDKN1C; RTN4R; JCAD; PRKCQ; TRIB1; SEMA4C; CNIH3; CNMD; CHRNB3; WISP1; CHRNB4; RGS4; HBEGF; MAPK1; PIK3R3; FGFBP1; EYA1; EYA2; NKD1; EPHB3; TCF7; GREM1; NR4A2; PRKCB; UNC5D; VTN; CHRNA3; SHH; LEF1; CNTFR; NRP1; DNER; BMP5; PTPRT; RASGRF1; SEMA3G; SOCS2; WNT3; DKK4; FAM20C; C1QTNF4; MEF2C; GRIN2A; PPP3CA
0.0125945	GO:0048729	tissue morphogenesis	BMP7; SEMA3A; TMEFF2; MTSS1; FZD1; EPHA7; NTN1; ID4; EPHA4; RET; WNT4; TMEM79; RSPO3; SOX9; WNT2B; EDNRA; FGF10; SKI; ITGA2; NRP2		0.00113473	GO:0048729	tissue morphogenesis	ITGA8; NKD1; BMP5; GREM1; FREM2; WNT3; DLC1; NRP1; MEF2C; HBEGF; SHH; LEF1; COL6A3; SEMA4C; EYA1; PROX1; EYA2
0.0152548	GO:0021537	telencephalon development	SEMA3A; LRP1; ERBB4; NRGN; EPHA5; TSKU; CDK5R1; KIRREL3; SKI; ID4; NRP2		0.0138132	GO:0021537	telencephalon development	EPHB3; NEUROD6; SLC32A1; NRP1; RTN4R; SHH; LEF1; PROX1
0.0184136	GO:0198738	cell-cell signaling by wnt	WNT2B; FZD1; LRP1; LGR6; RSPO3; WNT4; VCP; CPZ; SOX9; TSKU; RBMS3; WNT5B; NLK; FGF10; SKI; TRABD2B		0.0495426	GO:0198738	cell-cell signaling by wnt	NKD1; TCF7; GREM1; NR4A2; DKK4; WISP1; WNT3; SHH; PPP3CA; LEF1
0.0218934	GO:0035556	intracellular signal transduction	SEMA3A; IFIH1; RASD2; EPHA7; BMPER; EPHA5; EPHA4; PARP14; RET; MAP2K1; SOX9; STAC; RASAL1; PDGFD; ARHGAP6; GPR78; SIPA1L3; GUCY2F; ANKRD2; EIF3A; FYN; ADRA2C; PSD3; ARHGAP20; HTR2A; RASGRF2; ARHGAP24; DGKB; STK32C; NLK; FGF10; TRAF4; DGKG; ADCY4; RCAN2; PLCB4; ERBB4; LRRC7; NPFFR2; PLCL1; IGFBP3; HEXIM1; UNC13C; EPS8L2; GPR26; MC5R; BMP7; F2; LRP1; ADCY1; ADCY2; TNIP3; NTN1; GRIK2; TENM1; GALR2; …		0.000459794	GO:0035556	intracellular signal transduction	RASGRP1; TNFAIP8L3; PLK2; RTN4R; JCAD; PRKCQ; TENM1; GREM1; TRIB1; STAC2; SEMA4C; DOCK10; ARHGEF3; RGS4; HBEGF; MAPK1; PIK3R3; MBP; RASGEF1B; KISS1; RALGPS1; OPRK1; PRKCB; RPS6KA2; ARHGEF39; NMUR1; PLCD4; PTPRT; GPR61; SHH; NRP1; BMP5; CA8; RASGRF1; RAB26; RGS11; DLC1; SOCS2; GAL; C1QTNF4; MEF2C; ARHGAP31; GRIN2A; MAP3K15; GUCY1B2; PPP3CA; CALCB; SEZ6L
0.0258557	GO:0023014	signal transduction by protein phosphorylation	EPHA7; EPHA4; RET; TENM1; SOX9; BMPER; RASAL1; TRAF4; EIF3A; FYN; ADRA2C; HTR2A; NLK; FGF10; SEMA3A; PDGFD; ERBB4; LRRC7; NPFFR2; IGFBP3; BMP7; LRP1; RASGRF2; GRIK2; MAP2K1		0.00797635	GO:0023014	signal transduction by protein phosphorylation	RGS4; BMP5; RASGRP1; TNFAIP8L3; RASGRF1; JCAD; KISS1; MEF2C; HBEGF; TENM1; GRIN2A; TRIB1; OPRK1; MAPK1; SEMA4C; MBP; NRP1; GREM1; MAP3K15
0.0325801	GO:0009887	animal organ morphogenesis	SLC4A10; MYO3B; ITGA2; ZFAND5; SOX9; PITX2; SOX1; SKI; FZD1; BSX; RSPO3; FGF10; WNT2B; SEMA3A; COL8A1; TSKU; AQP3; MMP20; NRP2; BMP7; NTN1; ID4; MAP2K1; WNT4; FREM1; PTPRM		0.00797635	GO:0009887	animal organ morphogenesis	ITGA8; ADAMTS5; BMP5; FAM20C; DNAH11; DLC1; NPY1R; TCF7; NRP1; MEF2C; IRX5; NKD1; MAPK1; SHH; LEF1; COL6A3; EYA1; PROX1; GREM1; ALPL
0.0336481	GO:0030154	cell differentiation	EFNB3; ANKRD2; SLC4A10; EPHA7; EPHA6; EPHA5; EPHA4; RET; RASAL1; MAP2K1; SOX9; RUNX1T1; CPNE5; KIRREL3; PITX2; EDNRA; SOX1; SKI; MYOF; RGMA; FZD1; MYPN; KAZN; NTNG2; NEFM; FYN; NEFH; UPK1B; ADRA2C; NSMF; TMEM79; HTR2A; SYT17; ARHGAP24; PARVB; LBH; SIPA1L3; FGF10; PACSIN1; ITGA2; KCNIP2; PLPPR4; SEMA3A; COL8A1; CDK5R1; AQP3; ERBB4; LRRC7; PMP22; ONECUT3; LMX1B; IGFBP3; MTSS1; PTCHD3; KLHL1; CXCL14…		0.00255187	GO:0030154	cell differentiation	ITGA8; RASGRP1; CDKN1C; PLK2; BVES; TEX15; TRIB1; SHH; TENM1; NPTX2; SEMA4C; SOX6; CPNE9; NTNG1; MYO18B; ALCAM; POPDC3; NRP1; RGS4; CNMD; MAPK1; DOCK10; IRX5; DNER; PENK; EYA2; NKD1; EPHB3; TCF7; GREM1; COL25A1; NR4A2; PRKCB; UNC5D; VTN; PER2; CHRNA3; PRKCQ; LEF1; MMP21; PROX1; NUP210L; BMP5; NEUROD6; RASGRF1; SEMA3G; SOCS2; WNT3; EYA1; FAM20C; GAL; MEF2C; GRIN2A; ENC1; CHODL; PPP3CA; COL6A3; BTB…
0.0371121	GO:0050793	regulation of developmental process	EFNB3; EPHA7; VSTM2A; EPHA4; RET; MAP2K1; SOX9; RUNX1T1; CPNE5; LRFN5; RASAL1; SKI; RGMA; FZD1; NTNG2; RSPO3; FYN; CXCL14; ADRA2C; NSMF; TMEM79; HTR2A; SYT17; FGFBP1; PARVB; LBH; FGF10; PACSIN1; WNT2B; SEMA3A; CDK5R1; PDGFD; AQP3; ERBB4; LRRC7; PMP22; IGFBP3; MMP20; NTN1; BMP7; F2; LRP1; ANKRD2; POSTN; PNP; ID4; PCP4; SYT4; WNT4; PLXNA2; AMIGO1; WNT5B; PTPRM; BMPER		0.000344964	GO:0050793	regulation of developmental process	RASGRP1; DLC1; CDKN1C; PLK2; RTN4R; PRKCQ; TRIB1; FAM20C; SOX6; CPNE9; SEMA4C; CHODL; PROX1; RGS4; BVES; MAPK1; FGFBP1; EYA1; NKD1; EPHB3; JCAD; GREM1; CNMD; ISM1; PRKCB; ENPP2; UNC5D; PER2; CHRNA3; SHH; LEF1; NRP1; BMP5; SEMA3G; SOCS2; WNT3; MBP; DKK4; NPY1R; LRRN3; GAL; LRRN1; MEF2C; ENC1; PPP3CA
0.0373012	GO:0042493	response to drug	ITGA2; RET; SOX9; FZD1; PPM1E; MAOB; FYN; SYT12; CDK5R1; SYT17; SLC6A17; HTR2A; HOMER2; RGS8; PDGFD; CHRM4; CHRNA4; PTPRM; RGS17; ADCY1; ADCY2; PNP; SYT4; SNCG; GNA15; PDE4B		0.0091588	GO:0042493	response to drug	RGS4; PER2; SYT9; NR4A2; CHRNB3; WFDC1; CHRNB4; MEF2C; MAPK1; SYT10; GRIN2A; GAL; CHRNA3; OPRK1; PPP3CA; GNAT3; SLC32A1; PENK; SLC18A3; PDZK1
0.0374665	GO:0061138	morphogenesis of a branching epithelium	BMP7; WNT2B; RSPO3; WNT4; SOX9; EDNRA; FGF10; SEMA3A		0.0316832	GO:0061138	morphogenesis of a branching epithelium	GREM1; NRP1; SHH; LEF1; EYA1; PROX1
0.0374665	GO:0035148	tube formation	BMP7; FZD1; RET; WNT4; SOX9; FGF10; SKI		0.0134124	GO:0035148	tube formation	BMP5; GREM1; SHH; SEMA4C; DLC1; PROX1
0.0459571	GO:0048583	regulation of response to stimulus	TRABD2B; CNKSR2; IFIH1; LGR6; VCP; VSNL1; RBMS3; FNDC4; EPHA7; EPHA5; EPHA4; CDK5R1; RET; RASD2; MAP2K1; SOX9; BMPER; LRFN5; RASAL1; TRAF4; ARHGAP6; PLEKHG4B; SKI; MYOF; FYB2; FZD1; SIPA1L3; ERBB4; TNIP3; FRMPD1; EIF3A; FYN; ADRA2C; SYT12; RGS8; ARHGAP20; HTR2A; SYT17; FGFBP1; ARHGAP24; LBH; NLK; FGF10; RSPO3; ITGA2; SEMA3A; SKAP1; PDGFD; GUCY2F; RGS17; HOMER2; NPFFR2; PSD3; CHRNA4; IGFBP3; HEXIM…		0.0012547	GO:0048583	regulation of response to stimulus	ITGA8; STARD10; RASGRP1; TNFAIP8L3; DLC1; CDKN1C; CHGB; PLK2; WFDC1; JCAD; TEX15; ARHGEF3; PRKCQ; TENM1; GREM1; NPTX2; FAM20C; CNIH3; SEMA4C; CNMD; RGS9BP; NPAS2; RGS4; HBEGF; SYT10; MAPK1; FGFBP1; PENK; EYA2; NKD1; RTN4R; KISS1; RALGPS1; OPRK1; NR4A2; PRKCB; VTN; PER2; CHRNA3; SHH; LEF1; ARHGEF39; NRP1; SYT9; BMP5; PTPRT; RASGRF1; SEMA3G; RGS11; WNT3; EYA1; DKK4; SOCS2; GAL; C1QTNF4; GPR61; MEF2…
9.74708e-09	GO:0071805	potassium ion transmembrane transport	KCNJ3; KCNJ12; KCND3; KCNK9; SLC9A2; KCNS2; KCNG1; KCNG2; ATP1B2; KCNH8; KCNK10; TMEM38A; KCNT1; GALR2; AMIGO1; HCN4; KCNS3; NETO1; KCNB1; KCNIP2		1.92558e-05	GO:0048513	animal organ development	ITGA8; RASGRP1; DNAH11; DLC1; CDKN1C; SLC32A1; BVES; IGSF3; PRKCQ; MYO18B; TRIB1; FAM20C; MMP21; ADAMTS5; SEMA4C; CNMD; CHODL; SOX6; POPDC3; NRP1; RGS4; HBEGF; MAPK1; DOCK10; IRX5; MACO1; MBP; PLXDC1; NKD1; EPHB3; TCF7; GREM1; NR4A2; PRKCB; VTN; RTN4R; SHH; LEF1; CNTFR; PROX1; DNER; BMP5; NEUROD6; NUP210L; SEMA3G; SOCS2; WNT3; EYA1; DKK4; NPY1R; GAL; C1QTNF5; MEF2C; FREM2; GRIN2A; RBM20; PPP3CA; …
1.14228e-05	GO:0007186	G protein-coupled receptor signaling pathway	LGR6; TENM1; EDNRA; GPR78; FZD1; PROKR1; BCAR1; PDE1A; NPY6R; ADRA2C; PDE7B; SSTR2; HTR2A; RASGRF2; DGKB; CDK5R1; GRM7; RGS8; DGKG; GRM2; GRM3; GPR153; PLCB4; GUCY2F; CHRM4; NPFFR2; MCHR2; PLCL1; NMU; FRMPD1; GPR83; GPR26; MC5R; ADCY4; PYY; F2; LRP1; ADCY1; ADCY2; GPR158; ADGRA1; GALR2; GNA15; HTR1D; PDE4B; HOMER2; GNG8		2.71562e-05	GO:0001505	regulation of neurotransmitter levels	RGS4; CPLX3; SYT9; CHRNB3; PRKCB; CHRNB4; MEF2C; PER2; SYT10; GRIN2A; SLC5A7; CHAT; CHRNA3; SLC18A3; SLC32A1
0.000204894	GO:0050432	catecholamine secretion	SYT12; SYT4; ADRA2C; CHRNA4; SNCG; HTR2A; SYT17; KCNB1		4.0565e-05	GO:0001568	blood vessel development	EPHB3; JCAD; PLK2; MFGE8; GREM1; CNMD; MMP21; ISM1; PRKCB; ENPP2; NRP1; MEF2C; MYO18B; MAPK1; PIK3R3; FGFBP1; SHH; LEF1; EYA1; PROX1; PLXDC1
0.000283205	GO:0050803	regulation of synapse structure or activity	FZD1; NTNG2; FRMPD4; EPHA7; NTN1; EPHA4; FYN; VCP; CDH8; AMIGO1; LRFN5; DGKB; CDK5R1; NRP2		5.12377e-05	GO:0061061	muscle structure development	ITGA8; RGS4; GREM1; HBEGF; BVES; CHODL; SOX6; POPDC3; NKD1; MEF2C; SHH; MYO18B; MAPK1; CNTFR; PPP3CA; COL6A3; SEMA4C; LEF1; PROX1; DNER
0.000557956	GO:0048167	regulation of synaptic plasticity	NSMF; ADCY1; NRGN; MPP2; GRIK2; EPHA4; SYT4; SYT12; UNC13C; NETO1; KCNB1; SHISA9		6.22314e-05	GO:0048598	embryonic morphogenesis	ITGA8; BMP5; GREM1; DLC1; CDKN1C; EYA1; TCF7; VTN; MEF2C; WNT3; MAPK1; FREM2; IRX5; SHH; LEF1; SEMA4C; MBP; PROX1; EYA2
0.00120248	GO:1903831	signal transduction involved in cellular response to ammonium ion	CHRNA4; CDK5R1; CHRM4; RGS8; GNA15		6.81772e-05	GO:0035239	tube morphogenesis	MFGE8; PLK2; TCF7; MYO18B; SEMA4C; PROX1; PIK3R3; FGFBP1; DLC1; PLXDC1; EPHB3; JCAD; GREM1; CNMD; ISM1; PRKCB; ENPP2; SHH; LEF1; NRP1; BMP5; EYA1; MEF2C
0.00149553	GO:0008038	neuron recognition	SEMA3A; EFNB3; EPHA4; MYPN; AMIGO1; CDK5R1		0.000418603	GO:0040008	regulation of growth	NKD1; RGS4; CPNE9; GREM1; SEMA3G; SOCS2; WNT3; NPY1R; WFDC1; GAL; NRP1; MEF2C; HBEGF; MAPK1; RTN4R; PRKCQ; LEF1; SEMA4C; PROX1
0.00237931	GO:0003012	muscle system process	KCNJ3; KCNJ12; KCND3; NMU; ANKRD2; ITGA2; HCN4; ADRA2C; GALR2; SSTR2; HTR2A; STAC; HTR1D; EDNRA; PDE4B; CACNA1G; MYOF; KCNIP2		0.000418603	GO:0009790	embryo development	ITGA8; CDKN1C; MYO18B; SEMA4C; SOX6; PROX1; MAPK1; IRX5; DLC1; NECAB1; EYA2; NKD1; TCF7; GREM1; VTN; SHH; LEF1; NRP1; BMP5; WNT3; EYA1; MEF2C; FREM2; MBP
0.00307958	GO:0099173	postsynapse organization	NTNG2; EPHA7; EPHA4; FYN; NEFH; CNKSR2; FRMPD4; CDK5R1; DGKB; NRP2		0.000459794	GO:0035295	tube development	MFGE8; PLK2; JCAD; MYO18B; SEMA4C; PROX1; MAPK1; PIK3R3; FGFBP1; DLC1; PLXDC1; EPHB3; TCF7; GREM1; CNMD; ISM1; PRKCB; ENPP2; SHH; LEF1; NRP1; BMP5; EYA1; MEF2C
0.00343818	GO:0003013	circulatory system process	KCNJ3; KCNJ12; KCND3; NMU; MYOF; KCNG2; FYN; HCN4; ADRA2C; POSTN; SEMA3A; HTR2A; TMEM65; HTR1D; EDNRA; PDE4B; CACNA1G; PTPRM; KCNIP2		0.00104416	GO:0001525	angiogenesis	EPHB3; JCAD; PLK2; MFGE8; CNMD; ISM1; PRKCB; ENPP2; GREM1; PIK3R3; FGFBP1; SHH; LEF1; NRP1; PLXDC1
0.00609821	GO:0099172	presynapse organization	FZD1; PPFIA2; LRFN5; NTNG2; PCDH17		0.0024838	GO:0009888	tissue development	ITGA8; CDKN1C; BVES; MYO18B; SEMA4C; SOX6; POPDC3; PROX1; RGS4; HBEGF; MAPK1; DLC1; EYA2; NKD1; TCF7; GREM1; CNMD; VTN; SHH; LEF1; NRP1; DNER; BMP5; NUP210L; SEMA3G; WNT3; EYA1; DKK4; FAM20C; GAL; MEF2C; FREM2; PPP3CA; COL6A3; ALPL
0.00664349	GO:0060740	prostate gland epithelium morphogenesis	BMP7; ID4; FGF10; SOX9		0.0024838	GO:0071696	ectodermal placode development	DKK4; PROX1; NRP1
0.00664349	GO:0070343	white fat cell proliferation	VSTM2A; FGF10		0.00295191	GO:0044093	positive regulation of molecular function	RASGRP1; TNFAIP8L3; PLK2; RTN4R; PRKCQ; TENM1; DOCK10; PROX1; RGS4; MAPK1; DLC1; PDZK1; RASGEF1B; GREM1; STAC2; NR4A2; PRKCB; VTN; CHRNA3; SHH; NRP1; NMUR1; RASGRF1; RGS11; MBP; UBE2C; GAL; MEF2C; ARHGAP31; GRIN2A; MAP3K15; PPP3CA
0.00664349	GO:0072034	renal vesicle induction	SOX9; WNT4		0.00331325	GO:0090132	epithelium migration	JCAD; GREM1; PLK2; ENPP2; NRP1; MEF2C; HBEGF; PIK3R3; FGFBP1; PROX1
0.00664795	GO:0071495	cellular response to endogenous stimulus	VSTM2A; ITGA2; EPHA4; SOX9; BMPER; SKI; RGMA; FZD1; FYN; NSMF; SSTR2; CDK5R1; FGFBP1; LBH; NLK; FGF10; RGS8; ONECUT1; ADCY4; SKAP1; PDGFD; LTBP2; ERBB4; CHRM4; NPFFR2; CHRNA4; POSTN; BCAR1; BMP7; LRP1; ADCY1; ADCY2; HCN4; WNT4; GNA15; PDE4B; SOGA1		0.00338457	GO:0010469	regulation of signaling receptor activity	BMP5; GREM1; RASGRF1; WNT3; CHGB; CNIH3; C1QTNF4; MEF2C; HBEGF; GAL; NPTX2; SHH; CALCB; PENK; NRP1
0.00751422	GO:0031589	cell-substrate adhesion	COL8A1; LRP1; PPFIA2; ITGA2; SKAP1; EMID1; POSTN; FREM1; SNED1; FBLN2; ARHGAP6; WNT4; ONECUT1; PARVB		0.00357047	GO:0021542	dentate gyrus development	LEF1; NEUROD6; PROX1
0.00751422	GO:0060512	prostate gland morphogenesis	BMP7; ID4; FGF10; SOX9		0.00535927	GO:0030902	hindbrain development	BMP5; SEZ6L; SHH; LEF1; SEMA4C; DLC1; PROX1
0.011074	GO:0072006	nephron development	BMP7; WNT2B; PDGFD; RET; WNT4; SOX9; KIRREL3; MTSS1		0.00642526	GO:0001704	formation of primary germ layer	ITGA8; WNT3; VTN; LEF1; EYA1; EYA2
0.0130939	GO:0009611	response to wounding	F2; LRP1; LGR6; DGKB; ERBB4; MYOF; TMEFF2; ITGA2; EPHA4; FYN; ADRA2C; WNT4; POSTN; MAP2K1; GNA15; TRPC7; CSRP1; WNT5B; FGF10; DGKG; RGMA		0.0064635	GO:0002568	somatic diversification of T cell receptor genes	TCF7; LEF1
0.0143459	GO:0014047	glutamate secretion	GLS; SYT4; GRM7; GRM2		0.00749981	GO:0050790	regulation of catalytic activity	RASGRP1; TNFAIP8L3; SYTL2; CDKN1C; RASGEF1B; RTN4R; WFDC1; TENM1; TRIB1; ITIH3; DOCK10; PROX1; RGS4; BVES; MAPK1; PIK3R3; MBP; EPHB3; GREM1; NR4A2; VTN; CHRNA3; PRKCQ; LEF1; NRP1; NMUR1; PTPRT; RASGRF1; RGS11; DLC1; UBE2C; SOCS2; MEF2C; ARHGAP31; GRIN2A; MAP3K15; COL6A3
0.015386	GO:0032409	regulation of transporter activity	CBARP; CACNG2; KCNG1; ATP1B2; KCNIP2; GALR2; STAC; KCNS2; NETO1; PDE4B; SHISA9		0.00797635	GO:0001708	cell fate specification	SHH; SOX6; EYA1; NRP1; EYA2
0.0161778	GO:0035019	somatic stem cell population maintenance	BMP7; LBH; SOX9; FGF10; SKI		0.00797635	GO:0008291	acetylcholine metabolic process	CHAT; SLC5A7
0.0170567	GO:0032835	glomerulus development	BMP7; KIRREL3; MTSS1; PDGFD; RET		0.00797635	GO:1900619	acetate ester metabolic process	CHAT; SLC5A7
0.0179648	GO:0009880	embryonic pattern specification	BMP7; SEMA3A; FGF10; NRP2; ERBB4		0.00797635	GO:0016358	dendrite development	EPHB3; BMP5; PLK2; MEF2C; CHRNA3; PPP3CA; DOCK10; NRP1
0.0193294	GO:0030168	platelet activation	F2; FYN; ADRA2C; DGKB; GNA15; TRPC7; CSRP1; DGKG		0.00827362	GO:0009636	response to toxic substance	NR4A2; PENK; CHRNB3; CHRNB4; PON2; RGS4; MAPK1; GRIN2A; CHRNA3; OPRK1; PPP3CA; GNAT3; MBP
0.0218934	GO:0050891	multicellular organismal water homeostasis	ADCY4; TMEM79; ADCY1; ADCY2; AQP3		0.00957245	GO:0010817	regulation of hormone levels	SYT9; BMP5; PER2; SLC5A7; SHH; KISS1; RBP1; GAL; CHAT; CHRNA3; OPRK1; PPP3CA; CPLX3
0.0258184	GO:0002027	regulation of heart rate	KCNJ3; SEMA3A; KCND3; NMU; HCN4; CACNA1G		0.00957245	GO:0035095	behavioral response to nicotine	CHRNB4; CHRNA3
0.0284833	GO:0002088	lens development in camera-type eye	LIM2; WNT2B; SOX1; SKI; WNT5B		0.00957245	GO:0007442	hindgut morphogenesis	SHH; TCF7
0.0285924	GO:0071559	response to transforming growth factor beta	PDGFD; LTBP2; FNDC4; ONECUT1; FYN; WNT4; POSTN; SOX9; NLK; SKI		0.00957245	GO:0023041	neuronal signal transduction	MACO1; RTN4R
0.0316809	GO:0030036	actin cytoskeleton organization	AIF1L; LRP1; ESPN; TMEFF2; EPHA5; PACSIN1; PPM1E; WNT4; FRMPD4; TENM1; MTSS1; MYPN; KLHL1; PARVB; CDK5R1; ARHGAP6; FGF10; BCAR1; TESK1		0.00971589	GO:0060669	embryonic placenta morphogenesis	CDKN1C; BMP5; LEF1
0.0323805	GO:0050878	regulation of body fluid levels	ADCY4; F2; AQP3; ADCY2; TMEM79; ITGA2; FYN; ADRA2C; DGKB; GNA15; TRPC7; CSRP1; FGF10; ERBB4; DGKG; ADCY1		0.00971589	GO:0006793	phosphorus metabolic process	STARD10; RASGRP1; TNFAIP8L3; DLC1; CDKN1C; PLK2; JCAD; OPRK1; TENM1; TRIB1; CHAT; SEMA4C; SYTL2; NRP1; RGS4; HBEGF; MAPK1; PIK3R3; PRKG2; MBP; EYA2; EPHB3; KISS1; GREM1; PRKCB; ENPP2; RPS6KA2; VTN; PLCD4; CHRNA3; PRKCQ; CAMKV; PROX1; BMP5; PTPRT; RASGRF1; SOCS2; EYA1; AK1; FAM20C; AK5; MEF2C; GRIN2A; MAP3K15; GUCY1B2; PPP3CA; ALPL
0.0336481	GO:0060638	mesenchymal-epithelial cell signaling	WNT2B; FGF10		0.0127031	GO:0050877	nervous system process	ITGA8; DNAH11; PLK2; NPTX2; GNAT3; CHRNB3; CHRNB4; RGS4; SYT10; MAPK1; IRX5; MBP; KCND2; CHRNA3; OPRK1; GRPR; LEF1; RASGRF1; EYA1; NPY1R; RGS9BP; MEF2C; GRIN2A; PENK; PPP3CA
0.0336481	GO:0072033	renal vesicle formation	SOX9; WNT4		0.0127031	GO:0001935	endothelial cell proliferation	JCAD; CNMD; NRP1; MEF2C; FGFBP1; PROX1
0.0336481	GO:0072102	glomerulus morphogenesis	KIRREL3; MTSS1		0.0133309	GO:0048645	animal organ formation	MEF2C; SHH; MAPK1; EYA1
0.035952	GO:0061337	cardiac conduction	KCNJ3; TMEM65; ATP1B2; KCND3; HCN4; CACNA1G		0.0134124	GO:0045165	cell fate commitment	WNT3; SOX6; NRP1; MEF2C; SHH; EYA1; PROX1; EYA2
0.0360398	GO:0008344	adult locomotory behavior	EFNB3; KLHL1; EPHA4; PBX3; SNCG		0.0197469	GO:0071695	anatomical structure maturation	GREM1; CDKN1C; FAM20C; NR4A2; GAL; IRX5
0.0371121	GO:0021536	diencephalon development	PITX2; SEMA3A; FGF10; NRP2; WNT4		0.0224779	GO:0060411	cardiac septum morphogenesis	BMP5; DNAH11; PROX1; NRP1
0.0374665	GO:0061072	iris morphogenesis	PITX2; WNT2B		0.0226673	GO:0048518	positive regulation of biological process	ITGA8; STARD10; RASGRP1; TNFAIP8L3; MFGE8; DLC1; CDKN1C; LRRN3; PLK2; BVES; JCAD; NPAS2; CNTFR; TENM1; TRIB1; SEMA4C; SOX6; LRRN1; CPNE9; CHODL; SYTL2; CHRNB4; ARHGEF3; NRP1; RGS4; HBEGF; SYT10; MAPK1; PRKCQ; FGFBP1; PIK3R3; EYA1; PENK; PDZK1; NKD1; EPHB3; KISS1; GREM1; STAC2; NR4A2; PRKCB; ENPP2; RPS6KA2; VTN; PER2; MAP3K15; AADAC; SMARCD2; CHRNA3; OPRK1; LEF1; ARHGEF39; PROX1; SYT9; BMP5; NEURO…
0.0374665	GO:0060502	epithelial cell proliferation involved in lung morphogenesis	MAP2K1; SOX9		0.0226673	GO:0060788	ectodermal placode formation	DKK4; PROX1
0.03813	GO:0031099	regeneration	LRP1; ERBB4; EPHA4; POSTN; MAP2K1; LGR6; FGF10; RGMA		0.0226673	GO:0071697	ectodermal placode morphogenesis	DKK4; PROX1
0.0450108	GO:0072110	glomerular mesangial cell proliferation	BMP7; PDGFD		0.0256423	GO:0003151	outflow tract morphogenesis	MEF2C; NPY1R; EYA1; NRP1
0.0450108	GO:0003016	respiratory system process	ZFAND5; GLS; PBX3		0.0287705	GO:0003206	cardiac chamber morphogenesis	MEF2C; BMP5; DNAH11; PROX1; NRP1
0.0473677	GO:0090659	walking behavior	EFNB3; EPHA4; KLHL1		0.0287705	GO:0009799	specification of symmetry	MEF2C; SHH; GREM1; MMP21; DNAH11
0.0473677	GO:0086019	cell-cell signaling involved in cardiac conduction	KCNJ3; HCN4; CACNA1G		0.0293948	GO:0021766	hippocampus development	NEUROD6; SLC32A1; LEF1; PROX1
0.0473677	GO:0086065	cell communication involved in cardiac conduction	KCNJ3; ATP1B2; HCN4; CACNA1G		0.033838	GO:0060419	heart growth	MEF2C; RGS4; MAPK1; PROX1
0.0492801	GO:0010035	response to inorganic substance	BMP7; SYT12; PDGFD; ADCY1; FYN; SYT4; CPNE5; CACNA1G; VCP; MAOB; SYT17; RASAL1; CACNG2; CPNE4; KCNIP2; AQP3		0.0341605	GO:0048839	inner ear development	ITGA8; C1QTNF5; FREM2; SHH; EYA1; PROX1
0.0498459	GO:0021604	cranial nerve structural organization	SEMA3A; NRP2		0.0361639	GO:0022038	corpus callosum development	EPHB3; RTN4R
					0.0372272	GO:0001892	embryonic placenta development	CDKN1C; BMP5; MAPK1; LEF1
					0.0372272	GO:0060021	roof of mouth development	MEF2C; EPHB3; LEF1; SHH
					0.0372272	GO:0060996	dendritic spine development	MEF2C; EPHB3; PLK2; DOCK10
					0.0411715	GO:0030901	midbrain development	NR4A2; SHH; MBP; WNT3
					0.0472713	GO:0035107	appendage morphogenesis	SHH; WNT3; LEF1; GREM1; FREM2
					0.0495426	GO:0097164	ammonium ion metabolic process	STARD10; NR4A2; ENPP2; GRIN2A; CHAT; SLC5A7
LEVEL 4					LEVEL 4
7.26826e-10	GO:0099537	trans-synaptic signaling	EFNB3; RASD2; EPHA4; NSMF; GRID1; GLS; SYT12; PPFIA2; NTNG2; MPP2; FYN; CACNA1G; DLGAP2; CDH8; PDE7B; HTR2A; SYT17; DGKB; GRM7; KCNIP2; GRM2; GRM3; PLCB4; NRGN; CHRM4; PLCL1; CHRNA4; NETO1; UNC13C; KCNB1; PMP22; NMU; ADCY1; GRIK2; SYT4; SNCG; PCDH17; HTR1D; CACNG2; SHISA9		5.14299e-08	GO:0099537	trans-synaptic signaling	SLC32A1; PLK2; NPTX2; CHAT; SLC5A7; CNIH3; NTNG1; CHRNB3; CHRNB4; RGS4; SYT10; MAPK1; PENK; PDLIM4; KISS1; KCND2; PRKCB; CPLX3; CHRNA3; OPRK1; SYT9; RASGRF1; RAB26; MBP; MEF2C; GRIN2A; SLC18A3; PPP3CA
7.26826e-10	GO:0030182	neuron differentiation	EFNB3; SLC4A10; EPHA7; EPHA6; EPHA5; EPHA4; RET; RASAL1; MAP2K1; SOX9; PITX2; SOX1; SKI; RGMA; FZD1; NTNG2; NEFM; FYN; NEFH; CPNE5; ADRA2C; NSMF; MYPN; SYT17; CDK5R1; PACSIN1; DGKG; PLPPR4; SEMA3A; TSKU; ERBB4; LRRC7; LMX1B; POSTN; KLHL1; KIRREL3; PBX3; NRP2; BMP7; PMP22; LRP1; ADCY1; TENM2; PLXNA2; ID4; PCP4; SYT4; TENM1; KCNIP2; GALR2; WNT4; WNT2B; NTN1; AMIGO1; WNT5B; PTPRM; NYAP2		3.93643e-05	GO:0030182	neuron differentiation	CDKN1C; PLK2; RTN4R; PRKCQ; TENM1; NPTX2; SEMA4C; DOCK10; CPNE9; NTNG1; ALCAM; PROX1; MAPK1; IRX5; EYA1; NKD1; EPHB3; COL25A1; NR4A2; UNC5D; CHRNA3; SHH; NRP1; BMP5; RASGRF1; SEMA3G; SOCS2; WNT3; MEF2C; ENC1; CHODL; PPP3CA
7.0928e-09	GO:0099177	regulation of trans-synaptic signaling	EFNB3; EPHA4; GRID1; NSMF; PPFIA2; NTNG2; MPP2; FYN; SYT12; HTR2A; DGKB; GRM7; GRM2; GRM3; PLCB4; NRGN; PLCL1; CHRNA4; UNC13C; KCNB1; NMU; ADCY1; GRIK2; SYT4; SNCG; PCDH17; NETO1; CACNG2; SHISA9		3.01819e-05	GO:0099177	regulation of trans-synaptic signaling	RGS4; KISS1; PLK2; RASGRF1; RAB26; SYT9; CHRNB3; PRKCB; CHRNB4; MEF2C; MAPK1; GRIN2A; NPTX2; CPLX3; CHRNA3; PPP3CA; NTNG1
2.34199e-08	GO:0048666	neuron development	EFNB3; SLC4A10; EPHA7; EPHA6; EPHA5; EPHA4; RET; TENM2; MAP2K1; RASAL1; SOX1; SKI; RGMA; FZD1; NTNG2; NEFM; FYN; NEFH; CPNE5; NSMF; MYPN; SYT17; CDK5R1; PACSIN1; DGKG; PLPPR4; SEMA3A; TSKU; LRRC7; POSTN; KLHL1; KIRREL3; PBX3; NRP2; BMP7; PMP22; LRP1; ADCY1; PLXNA2; SYT4; TENM1; KCNIP2; GALR2; NTN1; AMIGO1; PTPRM; NYAP2		4.49537e-05	GO:0048666	neuron development	CDKN1C; PLK2; RTN4R; PRKCQ; TENM1; NPTX2; SEMA4C; DOCK10; CPNE9; NTNG1; CHODL; MAPK1; IRX5; EPHB3; COL25A1; NR4A2; UNC5D; CHRNA3; SHH; NRP1; BMP5; RASGRF1; SEMA3G; WNT3; MEF2C; ENC1; ALCAM; PPP3CA
2.34199e-08	GO:0022008	neurogenesis	EFNB3; SLC4A10; EPHA7; EPHA6; EPHA5; EPHA4; RET; RASAL1; MAP2K1; SOX9; PITX2; SOX1; SKI; RGMA; FZD1; NTNG2; NEFM; FYN; NEFH; CPNE5; ADRA2C; NSMF; MYPN; SYT17; CDK5R1; FGF10; PACSIN1; DGKG; PLPPR4; SEMA3A; TSKU; ERBB4; LRRC7; PMP22; LMX1B; POSTN; KLHL1; KIRREL3; PBX3; NRP2; BMP7; F2; LRP1; ADCY1; TENM2; PLXNA2; ID4; PCP4; SYT4; TENM1; KCNIP2; GALR2; WNT4; WNT2B; NTN1; AMIGO1; WNT5B; PTPRM; NYAP2		1.53021e-06	GO:0022008	neurogenesis	CDKN1C; PLK2; RTN4R; PRKCQ; TENM1; NPTX2; SEMA4C; SOX6; CPNE9; NTNG1; ALCAM; NRP1; MAPK1; DOCK10; IRX5; EYA1; NKD1; EPHB3; COL25A1; NR4A2; UNC5D; VTN; PER2; CHRNA3; SHH; LEF1; PROX1; DNER; BMP5; RASGRF1; SEMA3G; SOCS2; WNT3; PENK; MEF2C; GRIN2A; ENC1; CHODL; PPP3CA; BTBD6
8.64437e-08	GO:0006811	ion transport	SLC4A10; CEMIP; ANO5; KCNG2; GRIA4; HCN4; CBARP; STAC; LHFPL5; GLS; TMEM38A; CACNA1I; SLC10A1; SLC39A11; KCNK9; SLC9A2; SNCG; SLC22A23; FYN; ADAMTS8; CACNA1G; SYT12; CACNG2; HTR2A; SYT17; KCNS2; KCNS3; GRM7; SLC6A17; KCNIP2; GRM2; KCNJ12; KCND3; CLIC5; GRID1; FAM155A; ATP1B2; KCNK10; CHRNA4; AMIGO1; SLC25A20; KCNB1; SLC27A6; MCU; KCNJ3; F2; HOMER2; GALR2; GRIK2; SYT4; KCNH8; KCNT1; MAOB; SLC23A2;…		0.0110471	GO:0006811	ion transport	STARD10; TNFAIP8L3; SLC32A1; SLC5A7; SLC38A11; CNIH3; CHRNB3; CHRNB4; RGS4; SYT10; GAL; PRKG2; PDZK1; KCND2; STAC2; PRKCB; PER2; KCNN2; CHRNA3; OPRK1; CACHD1; SYT9; NMUR1; RASGRF1; MEF2C; GRIN2A; SLC18A3; PPP3CA
1.32742e-07	GO:0007215	glutamate receptor signaling pathway	HOMER2; GRID1; GRIK2; FYN; GRIA4; CACNG2; CDK5R1; NETO1; KCNB1; GRM7; SHISA9; GRM2; GRM3		0.038625	GO:0007215	glutamate receptor signaling pathway	MEF2C; CNIH3; GRIN2A; RASGRF1
1.95241e-07	GO:0007399	nervous system development	EFNB3; NRN1; EPHA7; EPHA6; EPHA5; EPHA4; RET; RASAL1; MAP2K1; SOX9; CPNE5; LRFN5; PITX2; EDNRA; SOX1; SKI; RGMA; FZD1; SLC4A10; NTNG2; GALR2; NEFM; FYN; NEFH; MAB21L2; ADRA2C; NSMF; PCSK2; MYPN; SYT17; SLC6A17; CDK5R1; FGF10; PACSIN1; DGKG; PLPPR4; SEMA3A; TSKU; ERBB4; NRGN; CDH22; LRRC7; PMP22; LMX1B; WNT4; POSTN; KLHL1; KIRREL3; PBX3; NRP2; NTN1; BMP7; F2; LRP1; ADCY1; TENM2; PCDH1; ID4; PCP4; …		1.82671e-09	GO:0007399	nervous system development	ITGA8; DNAH11; DLC1; CDKN1C; LRRN3; SLC32A1; PLK2; RTN4R; CNTFR; TENM1; NPTX2; SEMA4C; SOX6; MACO1; CPNE9; NTNG1; ALCAM; NPAS2; NRP1; RGS4; MAPK1; DOCK10; IRX5; CHODL; MBP; PLXDC1; NKD1; EPHB3; TCF7; COL25A1; NR4A2; UNC5D; VTN; PER2; IGSF21; CHRNA3; PRKCQ; LEF1; PROX1; DNER; BMP5; PCDH19; NEUROD6; RASGRF1; SEMA3G; SOCS2; WNT3; EYA1; SHH; GAL; LRRN1; MEF2C; GRIN2A; ENC1; PENK; PPP3CA; BTBD6; SEZ6L
5.39826e-07	GO:0010646	regulation of cell communication	RASAL1; NTNG2; MPP2; ADRA2C; NSMF; ARHGAP20; FGFBP1; ARHGAP24; HTR2A; ONECUT1; BMP7; RCAN2; ERBB4; TNIP3; LRP1; CXCL14; RSPO3; PYY; ADCY1; PARP14; SYT4; NETO1; LGR6; RASD2; KCNG2; SKAP1; PDGFD; ARHGAP6; SKI; SYT12; CDK5R1; NLK; GRM7; GRM2; GRM3; PLCB4; GUCY2F; PSD3; NPFFR2; IGFBP3; HEXIM1; EPS8L2; SNCG; PCDH17; EIF3A; WNT5B; SHISA9; EFNB3; VSNL1; EPHA7; EPHA5; EPHA4; RET; TENM1; FZD1; CNKSR2; FGF…		4.77796e-06	GO:0010646	regulation of cell communication	ITGA8; STARD10; RASGRP1; TNFAIP8L3; DLC1; CDKN1C; CHGB; PLK2; JCAD; ARHGEF3; OPRK1; TENM1; GREM1; NPTX2; CPLX3; SEMA4C; FAM20C; CNIH3; CNMD; NTNG1; RGS9BP; CHRNB3; CHRNB4; RGS4; HBEGF; MAPK1; FGFBP1; PENK; EYA2; NKD1; RTN4R; KISS1; RALGPS1; NR4A2; PRKCB; VTN; PER2; CHRNA3; PRKCQ; LEF1; ARHGEF39; NRP1; SYT9; BMP5; PTPRT; RASGRF1; RAB26; RGS11; WNT3; EYA1; DKK4; SOCS2; SHH; GAL; C1QTNF4; GPR61; MEF…
7.11899e-07	GO:0048858	cell projection morphogenesis	EFNB3; EPHA7; EPHA6; EPHA5; EPHA4; RET; MAP2K1; RASAL1; NTNG2; FYN; NEFH; CPNE5; NSMF; MYPN; SYT17; CDK5R1; PACSIN1; PLPPR4; SEMA3A; TSKU; POSTN; KIRREL3; NRP2; BMP7; LRP1; ADCY1; PLXNA2; SYT4; NTN1; AMIGO1; PTPRM; NYAP2		0.000108905	GO:0048858	cell projection morphogenesis	EPHB3; CPNE9; SEMA4C; COL25A1; NTNG1; SEMA3G; NR4A2; ALCAM; ENPP2; UNC5D; SHH; MAPK1; CHODL; CHRNA3; PRKCQ; PPP3CA; WNT3; DOCK10; NRP1; RTN4R
1.2666e-06	GO:0032990	cell part morphogenesis	EFNB3; EPHA7; EPHA6; EPHA5; EPHA4; RET; MAP2K1; RASAL1; NTNG2; FYN; NEFH; CPNE5; NSMF; MYPN; SYT17; CDK5R1; PACSIN1; PLPPR4; SEMA3A; TSKU; POSTN; KIRREL3; NRP2; BMP7; LRP1; ADCY1; PLXNA2; SYT4; NTN1; AMIGO1; PTPRM; NYAP2		0.000149181	GO:0032990	cell part morphogenesis	EPHB3; CPNE9; SEMA4C; COL25A1; NTNG1; SEMA3G; NR4A2; ALCAM; ENPP2; UNC5D; SHH; MAPK1; CHODL; CHRNA3; PRKCQ; PPP3CA; WNT3; DOCK10; NRP1; RTN4R
1.61158e-05	GO:0007420	brain development	SLC4A10; EPHA7; EPHA5; MAP2K1; PITX2; SOX1; SKI; FZD1; FYN; CDK5R1; FGF10; SLC6A17; WNT2B; SEMA3A; TSKU; ERBB4; NRGN; CDH22; KLHL1; KIRREL3; NRP2; BMP7; LRP1; ADCY1; PLXNA2; ID4; SYT4; WNT4; MAOB; SSTR2; AMIGO1		0.000124797	GO:0007420	brain development	ITGA8; EPHB3; BMP5; SEZ6L; NEUROD6; PCDH19; NR4A2; DLC1; SLC32A1; MACO1; RTN4R; NRP1; RGS4; WNT3; GRIN2A; SHH; PPP3CA; LEF1; SEMA4C; MBP; PROX1
2.17945e-05	GO:0000902	cell morphogenesis	EFNB3; EPHA7; EPHA6; EPHA5; EPHA4; RET; MAP2K1; RASAL1; NTNG2; FYN; NEFH; CPNE5; NSMF; CDH8; MYPN; SYT17; PARVB; CDK5R1; SIPA1L3; PACSIN1; PLPPR4; SEMA3A; TSKU; CDH22; POSTN; KIRREL3; NRP2; BMP7; F2; LRP1; ADCY1; PLXNA2; CDHR3; SYT4; NTN1; AMIGO1; PTPRM; NYAP2		1.53021e-06	GO:0000902	cell morphogenesis	ITGA8; BVES; PRKCQ; SEMA4C; SOX6; CPNE9; NTNG1; ALCAM; PROX1; NR4A2; MAPK1; DOCK10; DLC1; CDH7; EPHB3; GREM1; COL25A1; CNMD; ENPP2; UNC5D; CHRNA3; SHH; LEF1; NRP1; SEMA3G; WNT3; MEF2C; CHODL; PPP3CA; COL6A3; RTN4R
2.493e-05	GO:0120036	plasma membrane bounded cell projection organization	EFNB3; ESPN; EPHA7; EPHA6; EPHA5; EPHA4; RET; TENM2; MAP2K1; RASAL1; RGMA; FZD1; NTNG2; NEFM; FYN; NEFH; CPNE5; NSMF; MYPN; SYT17; PARVB; CDK5R1; PACSIN1; ONECUT1; PLPPR4; SEMA3A; TSKU; LRRC7; AIF1L; PTPDC1; POSTN; MTSS1; KLHL1; KIRREL3; EPS8L2; NRP2; DNAH7; BMP7; PMP22; LRP1; ADCY1; PLXNA2; SYT4; TENM1; GALR2; NTN1; AMIGO1; PTPRM; NYAP2		0.00473251	GO:0120036	plasma membrane bounded cell projection organization	PLK2; RTN4R; PRKCQ; TENM1; NPTX2; SEMA4C; DOCK10; CPNE9; NTNG1; CHODL; LCA5L; MAPK1; EPHB3; COL25A1; NR4A2; ENPP2; UNC5D; CHRNA3; SHH; NRP1; BMP5; RASGRF1; SEMA3G; WNT3; MEF2C; ENC1; ALCAM; PPP3CA
6.39181e-05	GO:0051049	regulation of transport	TENM1; IFIH1; CEMIP; VSNL1; KCNG1; KCNG2; HCN4; MAP2K1; CBARP; STAC; EDNRA; CACNA1G; CACNA1I; PPFIA2; SNCG; FGF10; FYN; NEFH; ADRA2C; SYT12; CACNG2; HTR2A; SYT17; KCNS2; KCNS3; CDK5R1; GRM7; ITGA2; KCNJ12; KCND3; CLIC5; HOMER2; ATP1B2; KCNK10; CHRNA4; POSTN; NMU; AMIGO1; KCNB1; MCU; KCNJ3; F2; LRP1; ADCY1; GALR2; EPHA5; SYT4; KCNH8; KCNIP2; MAOB; PCDH17; NETO1; PDE4B; SHISA9		0.000589639	GO:0051049	regulation of transport	RASGRP1; MFGE8; SYTL2; OPRK1; TENM1; GREM1; STXBP6; CNIH3; CHRNB3; CHRNB4; RGS4; SYT10; MAPK1; PRKG2; MBP; PDZK1; KISS1; KCND2; STAC2; BVES; PRKCB; VTN; PER2; KCNN2; CHRNA3; SHH; NRP1; SYT9; RASGRF1; RAB26; CPLX3; GAL; C1QTNF4; MEF2C; PPP3CA
9.89596e-05	GO:0007417	central nervous system development	SLC4A10; EPHA7; EPHA5; EPHA4; MAP2K1; SOX9; PITX2; SOX1; SKI; FZD1; FYN; CDK5R1; FGF10; SLC6A17; WNT2B; SEMA3A; TSKU; ERBB4; NRGN; CDH22; KLHL1; KIRREL3; PBX3; NRP2; BMP7; F2; LRP1; ADCY1; PLXNA2; ID4; SYT4; WNT4; MAOB; SSTR2; AMIGO1		8.41046e-06	GO:0007417	central nervous system development	ITGA8; SLC32A1; RTN4R; SEMA4C; SOX6; MACO1; NPAS2; PROX1; RGS4; MAPK1; DLC1; PLXDC1; EPHB3; NR4A2; UNC5D; VTN; SHH; LEF1; NRP1; DNER; BMP5; NEUROD6; WNT3; MBP; GRIN2A; PPP3CA; PCDH19; SEZ6L
0.000157195	GO:0007411	axon guidance	BMP7; EFNB3; LRP1; EPHA6; EPHA7; PLXNA2; EPHA5; EPHA4; FYN; RET; SEMA3A; MYPN; NTN1; CDK5R1; PTPRM; NRP2		0.00262447	GO:0007411	axon guidance	EPHB3; SEMA3G; WNT3; ALCAM; UNC5D; SHH; MAPK1; PRKCQ; SEMA4C; NRP1
0.000196573	GO:0007218	neuropeptide signaling pathway	PYY; NMU; PROKR1; NPFFR2; MCHR2; NPY6R; GALR2; TENM1; SSTR2; GPR83		4.82486e-06	GO:0007218	neuropeptide signaling pathway	KISS1R; NMUR1; NPY1R; NPB; TENM1; GAL; NPBWR2; OPRK1; GRPR; PENK
0.000888735	GO:0014046	dopamine secretion	SYT12; SYT4; CHRNA4; SNCG; HTR2A; SYT17		0.0271925	GO:0014046	dopamine secretion	OPRK1; SYT9; SYT10
0.00131125	GO:0014031	mesenchymal cell development	BMP7; SEMA3A; ERBB4; RET; SOX9; PITX2; EDNRA; NRP2		0.00805979	GO:0014031	mesenchymal cell development	SHH; SEMA4C; MAPK1; NRP1; SEMA3G
0.00131125	GO:0048864	stem cell development	BMP7; SEMA3A; ERBB4; RET; SOX9; PITX2; EDNRA; NRP2		0.00805979	GO:0048864	stem cell development	SHH; SEMA4C; MAPK1; NRP1; SEMA3G
0.00209102	GO:0007423	sensory organ development	BMP7; PLPPR4; COL8A1; SOX1; MYO3B; LIM2; NTN1; BMPER; RET; TSKU; SOX9; WNT2B; MAB21L2; PITX2; WNT5B; PTPRM; FGF10; SKI; CXCL14; GNG8; SIPA1L3		0.0106319	GO:0007423	sensory organ development	ITGA8; NKD1; BMP5; FREM2; CDKN1C; NRP1; IRX5; MAPK1; SHH; LEF1; C1QTNF5; EYA1; PROX1
0.00209102	GO:0051270	regulation of cellular component movement	LGR6; ITGA2; CEMIP; RET; PTPRM; SOX9; BMPER; NEFH; NSMF; FGFBP1; FGF10; ONECUT1; SEMA3A; PDGFD; ERBB4; SPOCK3; POSTN; BCAR1; CXCL14; NRP2; BMP7; LRP1; IGFBP3; PLXNA2; TMEFF2; TNFAIP6; HCN4; WNT4; NTN1; WNT5B; PDE4B		1.92967e-05	GO:0051270	regulation of cellular component movement	DNAH11; PLK2; TRIB1; SEMA4C; DOCK10; PROX1; HBEGF; MAPK1; PIK3R3; FGFBP1; DLC1; NKD1; JCAD; GREM1; ENPP2; UNC5D; VTN; SHH; LEF1; ARHGEF39; NRP1; BMP5; PTPRT; SEMA3G; WNT3; MEF2C; PPP3CA
0.00213247	GO:0007167	enzyme linked receptor protein signaling pathway	EFNB3; EPHA7; EPHA6; EPHA5; EPHA4; RET; ZFAND5; SOX9; BMPER; SKI; MYOF; RGMA; FZD1; ERBB4; FYN; CDK5R1; FGFBP1; NLK; FGF10; ONECUT1; PDGFD; LTBP2; GUCY2F; IGFBP3; MTSS1; BCAR1; NRP2; BMP7; LRP1; WNT4; CRIM1; SOGA1		0.00556636	GO:0007167	enzyme linked receptor protein signaling pathway	ITGA8; EPHB3; BMP5; PTPRT; CNMD; SOCS2; CDKN1C; PRKCB; HBEGF; VTN; SHH; MAPK1; PIK3R3; FGFBP1; CHRNA3; PRKCQ; LEF1; FAM20C; JCAD; NRP1; GREM1
0.0021983	GO:0098742	cell-cell adhesion via plasma-membrane adhesion molecules	NTNG2; TENM2; PCDH1; CDH22; CDHR3; RET; CDH8; TENM1; MYPN; PCDH17; LRFN5; AMIGO1; KIRREL3; PTPRM		0.00849088	GO:0098742	cell-cell adhesion via plasma-membrane adhesion molecules	PTPRT; NTNG1; ALCAM; UNC5D; TENM1; IGSF21; PCDH19; MBP; CDH7
0.00258907	GO:0044057	regulation of system process	KCNJ3; KCNJ12; KCND3; FGF10; CACNA1G; KCNG2; SSTR2; ATP1B2; HCN4; ADRA2C; NETO1; PBX3; HTR2A; TMEM65; SHISA9; NMU; PDE4B; GLS; ITGA2; KCNIP2; SEMA3A		0.00611244	GO:0044057	regulation of system process	KISS1; HBEGF; BVES; IRX5; CHRNB4; RGS4; PER2; GRIN2A; GAL; NPTX2; CHRNA3; OPRK1; PPP3CA; KCNN2
0.00372716	GO:0022603	regulation of anatomical structure morphogenesis	EFNB3; EPHA7; EPHA4; RET; MAP2K1; SOX9; BMPER; RASAL1; FZD1; RSPO3; FYN; CPNE5; NSMF; CDK5R1; SYT17; FGFBP1; PARVB; FGF10; WNT2B; SEMA3A; POSTN; MMP20; BMP7; F2; LRP1; PLXNA2; SYT4; WNT4; NTN1; AMIGO1; PTPRM		1.58823e-05	GO:0022603	regulation of anatomical structure morphogenesis	PLK2; RTN4R; SEMA4C; CPNE9; CHODL; PROX1; BVES; GAL; FGFBP1; DLC1; NKD1; EPHB3; JCAD; GREM1; CNMD; ISM1; PRKCB; ENPP2; CHRNA3; SHH; NRP1; SEMA3G; WNT3; EYA1; DKK4; MEF2C; PPP3CA; MBP
0.00374436	GO:0099504	synaptic vesicle cycle	SYT12; PPFIA2; ADCY1; SYT4; CHRNA4; PCDH17; HTR2A; SYT17; CDK5R1; PACSIN1; UNC13C		0.0382582	GO:0099504	synaptic vesicle cycle	SYT9; CHRNB3; PRKCB; CPLX3; SYT10; SLC32A1
0.00374436	GO:1990138	neuron projection extension	SEMA3A; LRP1; NTN1; SYT4; CPNE5; POSTN; CDK5R1; SYT17; RASAL1; NRP2		0.00667327	GO:1990138	neuron projection extension	CPNE9; SEMA3G; WNT3; ALCAM; RTN4R; SEMA4C; NRP1
0.00374436	GO:1901379	regulation of potassium ion transmembrane transport	KCNG1; ATP1B2; GALR2; AMIGO1; KCNS2; NETO1; KCNIP2		0.0290327	GO:1901379	regulation of potassium ion transmembrane transport	OPRK1; RGS4; GAL; KCNN2
0.00410932	GO:0040017	positive regulation of locomotion	BMP7; SEMA3A; LRP1; LGR6; NTN1; ITGA2; TNFAIP6; CEMIP; RET; NSMF; POSTN; SOX9; FGFBP1; WNT5B; PDGFD; FGF10; BCAR1; CXCL14; NRP2; ONECUT1		0.000268936	GO:0040017	positive regulation of locomotion	JCAD; SEMA4C; SEMA3G; BVES; PLK2; ENPP2; VTN; HBEGF; MAPK1; PIK3R3; FGFBP1; OPRK1; PPP3CA; NRP1; ARHGEF39; LEF1; PROX1
0.00418088	GO:2000145	regulation of cell motility	LGR6; ITGA2; CEMIP; RET; SOX9; BMPER; NSMF; FGFBP1; FGF10; ONECUT1; SEMA3A; PDGFD; ERBB4; SPOCK3; POSTN; BCAR1; CXCL14; NRP2; BMP7; LRP1; IGFBP3; PLXNA2; TMEFF2; TNFAIP6; WNT4; NTN1; WNT5B; PTPRM		3.58296e-05	GO:2000145	regulation of cell motility	PLK2; TRIB1; SEMA4C; DOCK10; PROX1; HBEGF; MAPK1; PIK3R3; FGFBP1; DLC1; NKD1; JCAD; GREM1; ENPP2; UNC5D; VTN; SHH; LEF1; ARHGEF39; NRP1; BMP5; PTPRT; SEMA3G; MEF2C; PPP3CA
0.00564677	GO:1903530	regulation of secretion by cell	IFIH1; CBARP; VSNL1; EPHA5; ADRA2C; CACNA1I; PPFIA2; MAOB; CACNA1G; SYT12; HTR2A; SYT17; KCNS3; GRM7; KCNG2; CHRNA4; POSTN; NMU; KCNB1; LRP1; ADCY1; SYT4; SNCG; MCU		0.002255	GO:1903530	regulation of secretion by cell	SYT9; KISS1; RASGRP1; RAB26; CPLX3; CHRNB3; PRKCB; CHRNB4; C1QTNF4; MEF2C; PER2; SYT10; GAL; CHRNA3; OPRK1; PPP3CA; STXBP6; MBP
0.00728047	GO:1905114	cell surface receptor signaling pathway involved in cell-cell signaling	WNT2B; VCP; LRP1; LGR6; FZD1; MPP2; GRIK2; TRABD2B; WNT4; CHRNA4; CPZ; SOX9; TSKU; RBMS3; NETO1; WNT5B; NLK; FGF10; SKI; RSPO3		0.00138907	GO:1905114	cell surface receptor signaling pathway involved in cell-cell signaling	NKD1; RGS4; TCF7; GREM1; NR4A2; CHRNB3; WISP1; CHRNB4; MEF2C; WNT3; GRIN2A; CHRNA3; SHH; PPP3CA; LEF1; DKK4
0.00728047	GO:0002009	morphogenesis of an epithelium	BMP7; SEMA3A; FZD1; EPHA7; NTN1; ID4; EPHA4; RET; WNT4; TMEM79; RSPO3; SOX9; WNT2B; EDNRA; FGF10; SKI; TMEFF2; MTSS1		0.00609284	GO:0002009	morphogenesis of an epithelium	NKD1; BMP5; GREM1; FREM2; DLC1; NRP1; MEF2C; HBEGF; SHH; LEF1; SEMA4C; EYA1; PROX1
0.00789631	GO:0001764	neuron migration	SEMA3A; ERBB4; NTN1; FYN; NSMF; CDK5R1; KIRREL3; SOX1; NRP2		0.0493646	GO:0001764	neuron migration	MEF2C; NR4A2; NRP1; UNC5D; DNER
0.0100174	GO:0051094	positive regulation of developmental process	VSTM2A; EPHA4; RET; MAP2K1; SOX9; BMPER; RASAL1; FZD1; FYN; CPNE5; ADRA2C; NSMF; TMEM79; HTR2A; SYT17; FGFBP1; LBH; FGF10; PACSIN1; PLXNA2; WNT2B; SEMA3A; PDGFD; ERBB4; LRRC7; IGFBP3; BMP7; LRP1; NTN1; ID4; PCP4; SYT4; WNT4; PNP; AMIGO1; WNT5B		0.00390777	GO:0051094	positive regulation of developmental process	RASGRP1; PLK2; TRIB1; SOX6; CPNE9; CHODL; PROX1; GAL; FGFBP1; EPHB3; JCAD; GREM1; PRKCB; ENPP2; SHH; LEF1; NRP1; BMP5; SOCS2; WNT3; FAM20C; LRRN3; LRRN1; MEF2C; ENC1; MAPK1
0.0121183	GO:0007269	neurotransmitter secretion	SYT12; PPFIA2; ADCY1; SYT4; CHRNA4; SNCG; HTR2A; SYT17; UNC13C		4.77796e-06	GO:0007269	neurotransmitter secretion	SYT9; CHRNB3; PRKCB; CHRNB4; MEF2C; CPLX3; SYT10; SLC5A7; CHAT; CHRNA3; SLC18A3; SLC32A1
0.0121183	GO:0099643	signal release from synapse	SYT12; PPFIA2; ADCY1; SYT4; CHRNA4; SNCG; HTR2A; SYT17; UNC13C		4.77796e-06	GO:0099643	signal release from synapse	SYT9; CHRNB3; PRKCB; CHRNB4; MEF2C; CPLX3; SYT10; SLC5A7; CHAT; CHRNA3; SLC18A3; SLC32A1
0.0128271	GO:0001822	kidney development	BMP7; WNT2B; PDGFD; EPHA7; EPHA4; RET; WNT4; SOX9; BMPER; KIRREL3; FGF10; MTSS1		0.0221537	GO:0001822	kidney development	ITGA8; GREM1; CDKN1C; NRP1; MEF2C; SHH; EYA1; PROX1
0.0128271	GO:0060562	epithelial tube morphogenesis	BMP7; WNT2B; FZD1; EPHA7; NTN1; EPHA4; RET; WNT4; SOX9; EDNRA; FGF10; SKI; MTSS1		0.00633869	GO:0060562	epithelial tube morphogenesis	BMP5; GREM1; DLC1; NRP1; MEF2C; SHH; LEF1; SEMA4C; EYA1; PROX1
0.0128271	GO:0046928	regulation of neurotransmitter secretion	SYT12; PPFIA2; ADCY1; SYT4; CHRNA4; SNCG; HTR2A		0.000932311	GO:0046928	regulation of neurotransmitter secretion	SYT9; CHRNB3; PRKCB; CHRNB4; MEF2C; CPLX3; CHRNA3
0.0128271	GO:0070848	response to growth factor	VSTM2A; ONECUT1; SKAP1; SOX9; BMPER; SKI; MYOF; RGMA; FZD1; FNDC4; FYN; FGFBP1; NLK; FGF10; PDGFD; LTBP2; ERBB4; POSTN; BCAR1; NRP2; BMP7; WNT4		0.00732667	GO:0070848	response to growth factor	ITGA8; BMP5; FAM20C; CDKN1C; SOX6; PRKCB; JCAD; VTN; MEF2C; CNMD; MAPK1; FGFBP1; LEF1; PENK; NRP1; GREM1
0.0133843	GO:0048863	stem cell differentiation	BMP7; SEMA3A; ERBB4; FZD1; RET; SOX9; LBH; PITX2; EDNRA; NRP2		0.00189939	GO:0048863	stem cell differentiation	GREM1; SEMA3G; WNT3; MEF2C; MAPK1; SHH; SEMA4C; SOX6; NRP1
0.014165	GO:0048762	mesenchymal cell differentiation	BMP7; SEMA3A; ERBB4; RET; WNT4; SOX9; PITX2; EDNRA; FGF10; NRP2		0.00199999	GO:0048762	mesenchymal cell differentiation	BMP5; GREM1; SEMA3G; MEF2C; MAPK1; SHH; LEF1; SEMA4C; NRP1
0.015449	GO:0045595	regulation of cell differentiation	EFNB3; EPHA7; VSTM2A; EPHA4; RET; MAP2K1; SOX9; RUNX1T1; RASAL1; SKI; RGMA; FZD1; ANKRD2; FYN; CPNE5; ADRA2C; NSMF; HTR2A; SYT17; LBH; FGF10; PACSIN1; SEMA3A; CDK5R1; AQP3; ERBB4; LRRC7; PMP22; IGFBP3; CXCL14; NTN1; BMP7; F2; LRP1; POSTN; PNP; ID4; PCP4; SYT4; WNT4; PLXNA2; AMIGO1; WNT5B		0.00269114	GO:0045595	regulation of cell differentiation	RASGRP1; CDKN1C; PLK2; RTN4R; PRKCQ; TRIB1; SEMA4C; SOX6; CPNE9; CHODL; PROX1; RGS4; MAPK1; EYA1; EPHB3; GREM1; PRKCB; UNC5D; PER2; CHRNA3; SHH; LEF1; NRP1; BMP5; SEMA3G; SOCS2; WNT3; FAM20C; GAL; MEF2C; ENC1; PPP3CA
0.0165467	GO:0001655	urogenital system development	BMP7; WNT2B; PDGFD; EPHA7; ID4; EPHA4; RET; WNT4; SOX9; BMPER; KIRREL3; FGF10; MTSS1		0.020293	GO:0001655	urogenital system development	ITGA8; EPHB3; GREM1; CDKN1C; NRP1; MEF2C; SHH; EYA1; PROX1
0.0170683	GO:0072001	renal system development	BMP7; WNT2B; PDGFD; EPHA7; EPHA4; RET; WNT4; SOX9; BMPER; KIRREL3; FGF10; MTSS1		0.0285551	GO:0072001	renal system development	ITGA8; GREM1; CDKN1C; NRP1; MEF2C; SHH; EYA1; PROX1
0.019243	GO:0016477	cell migration	LGR6; ITGA2; EPHA4; CEMIP; RET; PTPRM; ZFAND5; SOX9; BMPER; PITX2; SOX1; FYN; NSMF; CDK5R1; FGFBP1; FGF10; ONECUT1; SEMA3A; SKAP1; PDGFD; ERBB4; ATP1B2; IGFBP3; KIRREL3; BCAR1; CXCL14; NRP2; BMP7; LRP1; POSTN; PLXNA2; TMEFF2; TNFAIP6; WNT4; NTN1; WNT5B; PDE4B		0.00177363	GO:0016477	cell migration	PLK2; PRKCQ; NR4A2; TRIB1; SEMA4C; DOCK10; PROX1; HBEGF; MAPK1; PIK3R3; FGFBP1; DLC1; EPHB3; JCAD; GREM1; BVES; ENPP2; UNC5D; VTN; SHH; LEF1; ARHGEF39; NRP1; DNER; BMP5; PTPRT; SEMA3G; MEF2C; PPP3CA
0.019243	GO:0016331	morphogenesis of embryonic epithelium	BMP7; WNT2B; FZD1; RET; WNT4; SOX9; FGF10; SKI		0.0477177	GO:0016331	morphogenesis of embryonic epithelium	SHH; BMP5; SEMA4C; DLC1; GREM1
0.0206119	GO:0048489	synaptic vesicle transport	SYT12; PPFIA2; ADCY1; SYT4; CHRNA4; HTR2A; SYT17; UNC13C		0.0486962	GO:0048489	synaptic vesicle transport	SYT9; CHRNB3; PRKCB; SYT10; CPLX3
0.0217309	GO:0051240	positive regulation of multicellular organismal process	IFIH1; ITGA2; EPHA4; RET; MAP2K1; SOX9; BMPER; RASAL1; FZD1; FYN; CPNE5; ADRA2C; NSMF; HTR2A; SYT17; FGFBP1; LBH; FGF10; PACSIN1; PLXNA2; WNT2B; SEMA3A; PDGFD; ERBB4; LRRC7; POSTN; NMU; BCAR1; NRP2; BMP7; F2; LRP1; NTN1; ID4; PCP4; SYT4; WNT4; AMIGO1; PNP; NETO1; PDE4B		4.20538e-05	GO:0051240	positive regulation of multicellular organismal process	RASGRP1; SYTL2; PLK2; JCAD; PRKCQ; TRIB1; SOX6; CPNE9; CHODL; CHRNB4; PROX1; RGS4; HBEGF; MAPK1; FGFBP1; PENK; EPHB3; KISS1; GREM1; PRKCB; ENPP2; PER2; LRRN1; SHH; LEF1; NRP1; BMP5; SOCS2; WNT3; MBP; FAM20C; LRRN3; GAL; C1QTNF4; MEF2C; ENC1; PPP3CA
0.0222883	GO:0001667	ameboidal-type cell migration	BMP7; SEMA3A; ERBB4; ITGA2; RET; ZFAND5; SOX9; BMPER; FGFBP1; PITX2; PTPRM; FGF10; BCAR1; NRP2		0.00115068	GO:0001667	ameboidal-type cell migration	JCAD; GREM1; SEMA3G; PLK2; ENPP2; NRP1; MEF2C; HBEGF; PIK3R3; FGFBP1; SHH; SEMA4C; PROX1
0.0222883	GO:0006836	neurotransmitter transport	SYT12; PPFIA2; ADCY1; SNCG; SYT4; CHRNA4; MAOB; HTR2A; SYT17; SLC6A17; UNC13C		1.35804e-05	GO:0006836	neurotransmitter transport	RGS4; CPLX3; SYT9; CHRNB3; PRKCB; CHRNB4; MEF2C; PER2; SYT10; SLC5A7; CHAT; CHRNA3; SLC18A3; SLC32A1
0.0222883	GO:2001023	regulation of response to drug	SYT12; SYT4; CHRNA4; SNCG; HTR2A; SYT17		0.000439738	GO:2001023	regulation of response to drug	SYT9; RGS4; PER2; SYT10; GAL; CHRNA3; OPRK1
0.024699	GO:0000165	MAPK cascade	EPHA7; EPHA4; RET; TENM1; SOX9; BMPER; RASAL1; TRAF4; EIF3A; FYN; ADRA2C; HTR2A; NLK; FGF10; SEMA3A; PDGFD; ERBB4; LRRC7; NPFFR2; IGFBP3; BMP7; LRP1; RASGRF2; GRIK2; MAP2K1		0.00685536	GO:0000165	MAPK cascade	RGS4; BMP5; RASGRP1; TNFAIP8L3; RASGRF1; JCAD; KISS1; MEF2C; HBEGF; TENM1; GRIN2A; TRIB1; OPRK1; MAPK1; SEMA4C; MBP; NRP1; GREM1; MAP3K15
0.025447	GO:0009966	regulation of signal transduction	LGR6; PLEKHG4B; RASD2; EPHA7; ONECUT1; EPHA4; CDK5R1; RET; MAP2K1; SOX9; BMPER; RBMS3; RASAL1; TRAF4; ARHGAP6; CNKSR2; SKI; MYOF; SIPA1L3; FZD1; ERBB4; TNIP3; FRMPD1; EIF3A; FYN; ADRA2C; PSD3; RGS8; ARHGAP20; HTR2A; FGFBP1; ARHGAP24; LBH; NLK; FGF10; RSPO3; SEMA3A; SKAP1; PDGFD; GUCY2F; RGS17; HOMER2; NPFFR2; VCP; IGFBP3; HEXIM1; TSKU; CXCL14; BMP7; PYY; F2; LRP1; ANKRD2; RASGRF2; POSTN; NTN1; GR…		7.80016e-05	GO:0009966	regulation of signal transduction	ITGA8; STARD10; RASGRP1; TNFAIP8L3; DLC1; CDKN1C; CHGB; PLK2; JCAD; RGS9BP; PRKCQ; TENM1; GREM1; NPTX2; SEMA4C; FAM20C; CNIH3; CNMD; ARHGEF3; RGS4; HBEGF; MAPK1; FGFBP1; PENK; EYA2; NKD1; RTN4R; KISS1; RALGPS1; OPRK1; NR4A2; PRKCB; VTN; GPR61; SHH; LEF1; ARHGEF39; NRP1; BMP5; PTPRT; RASGRF1; RGS11; WNT3; EYA1; DKK4; SOCS2; GAL; C1QTNF4; MEF2C; ARHGAP31; MAP3K15; PPP3CA; CALCB; SEZ6L; TRIB1
0.0297275	GO:0072175	epithelial tube formation	BMP7; FZD1; RET; WNT4; SOX9; FGF10; SKI		0.0326559	GO:0072175	epithelial tube formation	BMP5; SEMA4C; DLC1; PROX1; GREM1
0.0297275	GO:0060359	response to ammonium ion	CHRM4; CHRNA4; GNA15; HTR2A; CDK5R1; HOMER2; RGS8		0.0326559	GO:0060359	response to ammonium ion	OPRK1; RGS4; MAPK1; PENK; CHRNA3
0.0320095	GO:0060429	epithelium development	EPHA7; ITGA2; EPHA4; RET; MAP2K1; SOX9; BMPER; PITX2; EDNRA; SKI; FZD1; KAZN; RSPO3; UPK1B; TMEM79; LBH; SIPA1L3; FGF10; ONECUT1; WNT2B; SEMA3A; AQP3; ERBB4; MTSS1; BMP7; PLXNA2; TMEFF2; WNT4; NTN1; WNT5B; ID4		0.0166624	GO:0060429	epithelium development	CDKN1C; SEMA4C; PROX1; HBEGF; MAPK1; DLC1; NKD1; TCF7; GREM1; CNMD; SHH; LEF1; NRP1; BMP5; NUP210L; WNT3; EYA1; DKK4; FAM20C; GAL; MEF2C; FREM2
0.0347651	GO:0023057	negative regulation of signaling	VSNL1; ONECUT1; SOX9; BMPER; RBMS3; RASAL1; SKI; TRABD2B; FZD1; EIF3A; FYN; ADRA2C; HTR2A; LBH; NLK; FGF10; RGS8; PCDH17; TSKU; TNIP3; KCNB1; BMP7; RGS17; LRP1; IGFBP3; NTN1; GRIK2; SYT4; WNT4; PARP14; WNT5B; HOMER2		0.0271925	GO:0023057	negative regulation of signaling	PLK2; PRKCQ; TRIB1; RGS4; NR4A2; DLC1; EYA2; NKD1; GREM1; OPRK1; CNMD; PRKCB; SHH; NRP1; BMP5; PTPRT; RGS11; EYA1; DKK4; SOCS2; RGS9BP; PPP3CA
0.0347651	GO:0010632	regulation of epithelial cell migration	SEMA3A; ITGA2; SOX9; BMPER; FGFBP1; PTPRM; FGF10; BCAR1; NRP2		0.00690523	GO:0010632	regulation of epithelial cell migration	JCAD; PLK2; ENPP2; NRP1; MEF2C; HBEGF; FGFBP1; PROX1
0.0351909	GO:0035272	exocrine system development	BMP7; SEMA3A; FGF10; SOX9		0.00710259	GO:0035272	exocrine system development	SHH; NRP1; RAB26; IGSF3
0.0395667	GO:0021761	limbic system development	SEMA3A; EPHA5; CDK5R1; KIRREL3; ID4; NRP2		0.0192604	GO:0021761	limbic system development	SLC32A1; LEF1; NEUROD6; PROX1; NRP1
0.0405164	GO:0014812	muscle cell migration	IGFBP3; ITGA2; LRP1; PDGFD; POSTN		0.0285551	GO:0014812	muscle cell migration	MEF2C; TRIB1; NRP1; VTN
0.0413546	GO:2000026	regulation of multicellular organismal development	EFNB3; EPHA7; EPHA4; RET; MAP2K1; SOX9; BMPER; LRFN5; RASAL1; SKI; RGMA; FZD1; NTNG2; RSPO3; FYN; CPNE5; ADRA2C; NSMF; CDK5R1; SYT17; FGFBP1; LBH; FGF10; PACSIN1; WNT2B; SEMA3A; PDGFD; AQP3; ERBB4; LRRC7; PMP22; MMP20; NTN1; BMP7; F2; LRP1; PNP; ID4; PCP4; SYT4; WNT4; PLXNA2; AMIGO1; PTPRM		1.88358e-05	GO:2000026	regulation of multicellular organismal development	RASGRP1; CDKN1C; PLK2; RTN4R; PRKCQ; TRIB1; SEMA4C; SOX6; CPNE9; CHODL; PROX1; RGS4; MAPK1; FGFBP1; EYA1; NKD1; EPHB3; JCAD; GREM1; CNMD; ISM1; PRKCB; ENPP2; UNC5D; PER2; CHRNA3; SHH; LEF1; NRP1; BMP5; SEMA3G; SOCS2; WNT3; MBP; DKK4; FAM20C; LRRN3; GAL; LRRN1; MEF2C; ENC1; PPP3CA
0.0434728	GO:0048732	gland development	BMP7; SEMA3A; BSX; ERBB4; NTN1; ID4; WNT4; MAP2K1; SOX9; PITX2; LBH; FGF10; ITGA2; ONECUT1		0.0164452	GO:0048732	gland development	EPHB3; SOCS2; CDKN1C; IGSF3; WNT3; MAPK1; SHH; NRP1; VTN; LEF1; PROX1
0.0434728	GO:0060485	mesenchyme development	BMP7; SEMA3A; ERBB4; RET; WNT4; SOX9; PITX2; EDNRA; FGF10; NRP2		0.00705937	GO:0060485	mesenchyme development	BMP5; GREM1; SEMA3G; MEF2C; MAPK1; SHH; LEF1; SEMA4C; NRP1
0.049956	GO:0051093	negative regulation of developmental process	EFNB3; EPHA7; EPHA4; SOX9; RUNX1T1; SKI; RGMA; ANKRD2; CDK5R1; LBH; FGF10; SEMA3A; ERBB4; PMP22; POSTN; CXCL14; BMP7; F2; LRP1; NTN1; ID4; SYT4; WNT4; PTPRM		0.00261479	GO:0051093	negative regulation of developmental process	NKD1; DKK4; BMP5; GREM1; SEMA3G; SOCS2; WNT3; ISM1; PLK2; RTN4R; GAL; RGS4; CNMD; MAPK1; TRIB1; SHH; PPP3CA; LEF1; SEMA4C; SOX6; NRP1
7.04776e-06	GO:0055085	transmembrane transport	SLC4A10; CEMIP; ANO5; KCNG2; GRIA4; HCN4; CBARP; STAC; EDNRA; FAM155A; TMEM38A; CACNA1I; SLC10A1; SLC39A11; KCNK9; SLC9A2; SLC22A23; FYN; ADAMTS8; CACNA1G; CACNG2; HTR2A; KCNS2; KCNS3; SLC6A17; KCNIP2; KCNJ12; KCND3; CLIC5; GRID1; AQP3; ATP1B2; KCNK10; CHRNA4; AMIGO1; SLC25A20; KCNB1; MCU; KCNJ3; VCP; F2; GRIK2; KCNH8; KCNT1; GALR2; SLC23A2; KCNG1; NETO1; PDE4B; SHISA9; TRPC7		1.71401e-06	GO:0072359	circulatory system development	DNAH11; MFGE8; PLK2; MYO18B; SOX6; POPDC3; PROX1; RGS4; BVES; MAPK1; PIK3R3; FGFBP1; DLC1; PLXDC1; EPHB3; JCAD; GREM1; CNMD; ISM1; PRKCB; ENPP2; SHH; LEF1; MMP21; NRP1; BMP5; EYA1; NPY1R; MEF2C; FREM2; RBM20
2.20808e-05	GO:0007187	G protein-coupled receptor signaling pathway, coupled to cyclic nucleotide second messenger	ADCY4; GPR78; ADCY1; ADCY2; GALR2; CHRM4; ADRA2C; SSTR2; GNA15; HTR2A; HTR1D; EDNRA; GRM7; GPR26; MC5R; GRM2; GRM3		8.41046e-06	GO:0060537	muscle tissue development	ITGA8; RGS4; BMP5; GREM1; BVES; SOX6; POPDC3; MEF2C; MYO18B; MAPK1; SHH; PPP3CA; LEF1; DNER; EYA1; PROX1; EYA2
0.000230383	GO:0006936	muscle contraction	KCNJ3; KCNJ12; KCND3; NMU; ANKRD2; ITGA2; HCN4; ADRA2C; GALR2; SSTR2; HTR2A; STAC; HTR1D; EDNRA; PDE4B; CACNA1G; MYOF; KCNIP2		1.58823e-05	GO:0022603	regulation of anatomical structure morphogenesis	PLK2; RTN4R; SEMA4C; CPNE9; CHODL; PROX1; BVES; GAL; FGFBP1; DLC1; NKD1; EPHB3; JCAD; GREM1; CNMD; ISM1; PRKCB; ENPP2; CHRNA3; SHH; NRP1; SEMA3G; WNT3; EYA1; DKK4; MEF2C; PPP3CA; MBP
0.00146248	GO:0095500	acetylcholine receptor signaling pathway	CHRNA4; CDK5R1; CHRM4; RGS8; GNA15		3.12721e-05	GO:0007517	muscle organ development	RGS4; GREM1; HBEGF; BVES; CHODL; SOX6; POPDC3; MEF2C; SHH; MAPK1; CNTFR; PPP3CA; COL6A3; LEF1; PROX1; DNER
0.00146248	GO:1905144	response to acetylcholine	CHRNA4; CDK5R1; CHRM4; RGS8; GNA15		3.58296e-05	GO:0007507	heart development	RGS4; BMP5; GREM1; DNAH11; MMP21; BVES; DLC1; SOX6; NPY1R; NRP1; MEF2C; FREM2; MYO18B; MAPK1; RBM20; SHH; EYA1; PROX1; POPDC3
0.00149105	GO:0007216	G protein-coupled glutamate receptor signaling pathway	GRM7; HOMER2; GRM2; GRM3		6.32548e-05	GO:0048638	regulation of developmental growth	NKD1; RGS4; CPNE9; SEMA3G; SOCS2; WNT3; NPY1R; RTN4R; GAL; NRP1; MEF2C; MAPK1; SEMA4C; PROX1
0.00263573	GO:0007213	G protein-coupled acetylcholine receptor signaling pathway	CDK5R1; CHRM4; RGS8; GNA15		6.32548e-05	GO:0001944	vasculature development	EPHB3; JCAD; PLK2; MFGE8; GREM1; CNMD; MMP21; ISM1; PRKCB; ENPP2; NRP1; MEF2C; MYO18B; MAPK1; PIK3R3; FGFBP1; SHH; LEF1; EYA1; PROX1; PLXDC1
0.0028502	GO:0048880	sensory system development	BMP7; SEMA3A; COL8A1; SOX1; LIM2; RET; TSKU; SOX9; WNT2B; MAB21L2; PITX2; WNT5B; PTPRM; FGF10; SKI; SIPA1L3		7.44095e-05	GO:0072358	cardiovascular system development	EPHB3; JCAD; PLK2; MFGE8; GREM1; CNMD; MMP21; ISM1; PRKCB; ENPP2; NRP1; MEF2C; MYO18B; MAPK1; PIK3R3; FGFBP1; SHH; LEF1; EYA1; PROX1; PLXDC1
0.0028502	GO:0001508	action potential	KCNJ3; CACNA1I; KCND3; GRIK2; HCN4; CACNA1G; CHRNA4; KCNB1; KCNIP2		0.000128147	GO:0035094	response to nicotine	CHRNB3; CHRNB4; MAPK1; CHRNA3; GNAT3; PENK
0.00563599	GO:0007413	axonal fasciculation	SEMA3A; AMIGO1; EPHA4; CDK5R1		0.000204596	GO:0048514	blood vessel morphogenesis	EPHB3; JCAD; PLK2; MFGE8; CNMD; ISM1; PRKCB; ENPP2; NRP1; MYO18B; GREM1; PIK3R3; FGFBP1; SHH; LEF1; EYA1; PROX1; PLXDC1
0.0062272	GO:0003015	heart process	KCNJ3; KCNJ12; KCND3; NMU; KCNG2; FYN; HCN4; CACNA1G; SEMA3A; TMEM65; PDE4B; KCNIP2		0.000373556	GO:0023056	positive regulation of signaling	ITGA8; STARD10; RASGRP1; TNFAIP8L3; CDKN1C; PLK2; JCAD; OPRK1; TENM1; SEMA4C; CHRNB4; RGS4; HBEGF; MAPK1; FGFBP1; NKD1; RTN4R; KISS1; GREM1; BVES; PRKCB; VTN; GPR61; SHH; NRP1; SYT9; BMP5; RASGRF1; SOCS2; WNT3; GAL; C1QTNF4; GRIN2A; MAP3K15; PPP3CA
0.00728047	GO:0008015	blood circulation	KCNJ3; KCNJ12; KCND3; NMU; MYOF; KCNG2; HCN4; ADRA2C; POSTN; SEMA3A; HTR2A; TMEM65; HTR1D; EDNRA; PDE4B; CACNA1G; PTPRM; KCNIP2		0.000434487	GO:0042692	muscle cell differentiation	ITGA8; RGS4; GREM1; BVES; POPDC3; MEF2C; MYO18B; SHH; PPP3CA; SEMA4C; SOX6; PROX1; DNER
0.00728047	GO:0090596	sensory organ morphogenesis	BMP7; WNT2B; COL8A1; SOX1; MYO3B; NTN1; TSKU; SOX9; PITX2; PTPRM; FGF10; SKI		0.000510085	GO:0045926	negative regulation of growth	NKD1; RTN4R; GREM1; SEMA3G; SOCS2; WNT3; RGS4; GAL; WFDC1; SEMA4C; NRP1
0.00728047	GO:0022612	gland morphogenesis	BMP7; SEMA3A; BSX; NTN1; ID4; WNT4; SOX9; FGF10		0.000528209	GO:0001558	regulation of cell growth	RTN4R; CPNE9; GREM1; SEMA3G; SOCS2; WNT3; WFDC1; RGS4; HBEGF; GAL; PRKCQ; LEF1; SEMA4C; NRP1
0.011345	GO:0006929	substrate-dependent cell migration	SEMA3A; NTN1; ITGA2; NRP2		0.000607441	GO:0015893	drug transport	SYT9; PER2; SLC32A1; RGS4; SLC18A3; SYT10; GAL; CHRNA3; OPRK1; PDZK1
0.0121183	GO:0007416	synapse assembly	FZD1; ERBB4; NTNG2; EPHA7; NTN1; PCDH17; LRFN5; AMIGO1; KIRREL3		0.000909627	GO:0060078	regulation of postsynaptic membrane potential	RGS4; KCND2; CHRNB3; CHRNB4; MEF2C; GRIN2A; CHRNA3; PPP3CA
0.0121183	GO:0048168	regulation of neuronal synaptic plasticity	NETO1; NSMF; GRIK2; SYT4; SHISA9		0.000955865	GO:0035051	cardiocyte differentiation	RGS4; GREM1; BVES; MEF2C; MYO18B; MAPK1; SOX6; PROX1
0.0128271	GO:0031279	regulation of cyclase activity	GALR2; GRM7; NPFFR2; GRM2; GRM3		0.00100077	GO:0099565	chemical synaptic transmission, postsynaptic	RGS4; CHRNB3; CHRNB4; MEF2C; GRIN2A; CHRNA3; PPP3CA
0.0128271	GO:0022898	regulation of transmembrane transporter activity	CBARP; CACNG2; KCNG1; ATP1B2; KCNIP2; GALR2; STAC; KCNS2; NETO1; PDE4B; SHISA9		0.00138907	GO:0002040	sprouting angiogenesis	JCAD; GREM1; PLK2; PIK3R3; FGFBP1; LEF1; NRP1
0.0128271	GO:0097491	sympathetic neuron projection guidance	SEMA3A; NRP2		0.00261479	GO:0008292	acetylcholine biosynthetic process	CHAT; SLC5A7
0.0128271	GO:0021855	hypothalamus cell migration	SEMA3A; NRP2		0.00261479	GO:1900620	acetate ester biosynthetic process	CHAT; SLC5A7
0.0128271	GO:1990523	bone regeneration	POSTN; LGR6		0.00262447	GO:0040013	negative regulation of locomotion	BMP5; PTPRT; SEMA3G; WNT3; MEF2C; GREM1; TRIB1; SHH; SEMA4C; DLC1; NRP1
0.0170683	GO:0003091	renal water homeostasis	ADCY4; ADCY1; ADCY2; AQP3		0.00267535	GO:1901861	regulation of muscle tissue development	RGS4; GREM1; MEF2C; MAPK1; SHH; LEF1; SOX6
0.0190531	GO:0060126	somatotropin secreting cell differentiation	PITX2; WNT4		0.00269114	GO:0001975	response to amphetamine	NR4A2; PPP3CA; RGS4; GRIN2A
0.019243	GO:0007160	cell-matrix adhesion	LRP1; PPFIA2; ITGA2; SKAP1; WNT4; POSTN; FREM1; SNED1; ARHGAP6; ONECUT1		0.00326822	GO:0009792	embryo development ending in birth or egg hatching	NKD1; BMP5; CDKN1C; DLC1; SOX6; TCF7; MEF2C; IRX5; MYO18B; MAPK1; SHH; LEF1; SEMA4C; EYA1; PROX1; NECAB1
0.0213358	GO:0086091	regulation of heart rate by cardiac conduction	KCNJ3; KCND3; HCN4; CACNA1G		0.004442	GO:0001707	mesoderm formation	WNT3; ITGA8; LEF1; EYA1; EYA2
0.0222883	GO:1905939	regulation of gonad development	SEMA3A; SOX9; WNT4		0.004442	GO:0051866	general adaptation syndrome	NR4A2; PENK
0.0222883	GO:0007009	plasma membrane organization	CAVIN2; TMEFF2; MTSS1; A4GALT; PACSIN1; MYOF		0.00449307	GO:0050890	cognition	ITGA8; RASGRF1; PLK2; MEF2C; MAPK1; GRIN2A; NPTX2; OPRK1; GRPR; DNAH11
0.0242451	GO:0099525	presynaptic dense core vesicle exocytosis	SYT4; UNC13C		0.00473251	GO:0048332	mesoderm morphogenesis	WNT3; ITGA8; LEF1; EYA1; EYA2
0.0272753	GO:0099054	presynapse assembly	FZD1; LRFN5; NTNG2; PCDH17		0.00473251	GO:0060627	regulation of vesicle-mediated transport	SYT9; GREM1; RAB26; MFGE8; BVES; CHRNB3; PRKCB; VTN; CPLX3; SYT10; MAPK1; STXBP6; PPP3CA; NRP1
0.0273171	GO:0072164	mesonephric tubule development	BMP7; WNT2B; RET; WNT4; SOX9; BMPER		0.00542984	GO:0003007	heart morphogenesis	BMP5; DNAH11; DLC1; NPY1R; NRP1; MEF2C; SHH; EYA1; PROX1
0.0291541	GO:1901699	cellular response to nitrogen compound	ADCY4; NSMF; IFIH1; EPHA4; PDGFD; ADCY1; ADCY2; LRP1; BCAR1; CHRM4; FYN; HCN4; CHRNA4; GNA15; CDK5R1; PDE4B; RGS8; SOX9; SOGA1		0.00556636	GO:0060438	trachea development	SHH; LEF1; MAPK1
0.0291541	GO:0019932	second-messenger-mediated signaling	ADCY4; RCAN2; GPR78; ADCY1; ADCY2; EPHA5; GUCY2F; ADRA2C; GALR2; SOX9; MCU; HOMER2; GPR26; MC5R; RASD2		0.00586037	GO:0001649	osteoblast differentiation	GREM1; WNT3; FAM20C; MEF2C; SHH; LEF1; PENK; ALPL
0.0300207	GO:0086009	membrane repolarization	KCNJ3; KCND3; ATP1B2; KCNIP2		0.00624776	GO:0002681	somatic recombination of T cell receptor gene segments	TCF7; LEF1
0.0300207	GO:0045110	intermediate filament bundle assembly	NEFM; NEFH		0.00630476	GO:0046903	secretion	STARD10; RASGRP1; SYTL2; SLC32A1; STXBP6; PPP3CA; CHAT; SLC5A7; ITIH3; CPLX3; CHRNB3; CHRNB4; SYT10; GAL; MBP; KISS1; PRKCB; PER2; CHRNA3; OPRK1; SYT9; RAB26; SOCS2; C1QTNF4; C1QTNF5; MEF2C; SLC18A3; MAPK1; VWF
0.0316044	GO:0010810	regulation of cell-substrate adhesion	COL8A1; LRP1; ONECUT1; SKAP1; EMID1; POSTN; FBLN2; ARHGAP6; WNT4		0.00630476	GO:0051241	negative regulation of multicellular organismal process	PLK2; OPRK1; TRIB1; SEMA4C; SOX6; ADAMTS5; RGS4; GAL; RTN4R; GREM1; CNMD; ISM1; VTN; SHH; LEF1; NRP1; BMP5; SEMA3G; SOCS2; WNT3; DKK4; MEF2C; PPP3CA
0.0319866	GO:0060445	branching involved in salivary gland morphogenesis	BMP7; SEMA3A; FGF10		0.00665749	GO:0048522	positive regulation of cellular process	ITGA8; STARD10; RASGRP1; TNFAIP8L3; MFGE8; DLC1; CDKN1C; LRRN3; PLK2; BVES; JCAD; NPAS2; PRKCQ; TENM1; TRIB1; SEMA4C; SOX6; LRRN1; CPNE9; CHODL; CHRNB4; ARHGEF3; NRP1; RGS4; HBEGF; SYT10; MAPK1; PIK3R3; FGFBP1; MBP; EYA2; NKD1; EPHB3; KISS1; GREM1; NR4A2; PRKCB; ENPP2; RPS6KA2; VTN; PER2; MAP3K15; AADAC; SMARCD2; CHRNA3; OPRK1; LEF1; ARHGEF39; CNTFR; PROX1; SYT9; BMP5; NEUROD6; RASGRF1; SEMA3G; S…
0.0319866	GO:0019226	transmission of nerve impulse	CACNA1I; GRIK2; CACNG2; ITGA2; CACNA1G		0.00667327	GO:0090287	regulation of cellular response to growth factor stimulus	ITGA8; JCAD; FAM20C; CDKN1C; PRKCB; VTN; CNMD; GREM1; FGFBP1
0.0326312	GO:0042060	wound healing	F2; LGR6; DGKB; ERBB4; MYOF; TMEFF2; ITGA2; FYN; ADRA2C; WNT4; POSTN; GNA15; TRPC7; CSRP1; WNT5B; FGF10; DGKG		0.00764784	GO:0055001	muscle cell development	RGS4; BVES; MEF2C; MYO18B; PPP3CA; PROX1; DNER
0.0326312	GO:0010107	potassium ion import	KCNJ3; KCNJ12; ATP1B2; HCN4		0.0086031	GO:0007498	mesoderm development	ITGA8; WNT3; SHH; LEF1; EYA1; EYA2
0.0326312	GO:0048483	autonomic nervous system development	SEMA3A; EDNRA; NRP2; RET		0.0086031	GO:0048520	positive regulation of behavior	MEF2C; OPRK1; PENK
0.0330779	GO:0051963	regulation of synapse assembly	FZD1; NTNG2; EPHA7; NTN1; LRFN5; AMIGO1		0.00901754	GO:0007369	gastrulation	ITGA8; WNT3; EYA1; VTN; LEF1; MBP; EYA2
0.0345531	GO:0030850	prostate gland development	BMP7; ID4; FGF10; SOX9		0.0090724	GO:0006796	phosphate-containing compound metabolic process	STARD10; RASGRP1; TNFAIP8L3; SYTL2; CDKN1C; PLK2; JCAD; OPRK1; TENM1; DLC1; TRIB1; CHAT; SEMA4C; NRP1; RGS4; HBEGF; MAPK1; PIK3R3; PRKG2; MBP; EYA2; EPHB3; KISS1; GREM1; PRKCB; ENPP2; RPS6KA2; VTN; PLCD4; CHRNA3; PRKCQ; CAMKV; PROX1; BMP5; PTPRT; RASGRF1; SOCS2; EYA1; AK1; FAM20C; AK5; MEF2C; GRIN2A; MAP3K15; GUCY1B2; PPP3CA; ALPL
0.0347651	GO:0048878	chemical homeostasis	SLC4A10; CEMIP; VSNL1; EPHA5; TRPC7; EDNRA; CACNA1G; SLC9A2; PNPLA2; FYN; FAM155A; TMEM79; HTR2A; HOMER2; GRM2; AQP3; ATP1B2; NMU; KCNB1; ADCY4; F2; LRP1; ADCY1; ADCY2; GRIK2; HCN4; GALR2; GNA15; MCU		0.00918876	GO:0097366	response to bronchodilator	NR4A2; PPP3CA; RGS4; GRIN2A
0.0347651	GO:0021979	hypothalamus cell differentiation	SEMA3A; NRP2		0.00985052	GO:0060073	micturition	CHRNB4; CHRNA3
0.0347651	GO:0034332	adherens junction organization	LRP1; CDH22; CDHR3; WNT4; CDH8; ARHGAP6; ITGA2		0.00985052	GO:1903365	regulation of fear response	MEF2C; PENK
0.0394868	GO:1901701	cellular response to oxygen-containing compound	VSNL1; EPHA5; EPHA4; RET; SOX9; FYN; NSMF; SSTR2; CDK5R1; RGS8; ITGA2; ADCY4; PDGFD; CHRM4; VCP; TNIP3; KCNB1; BCAR1; BMP7; CHRNA4; LRP1; ADCY1; ADCY2; HCN4; GNA15; WNT5B; PDE4B; SOGA1		0.00985052	GO:2000822	regulation of behavioral fear response	MEF2C; PENK
0.0395667	GO:0060425	lung morphogenesis	WNT2B; MAP2K1; FGF10; SOX9		0.0102712	GO:0048584	positive regulation of response to stimulus	ITGA8; STARD10; RASGRP1; TNFAIP8L3; CDKN1C; PLK2; JCAD; PRKCQ; TENM1; SEMA4C; NPAS2; RGS4; HBEGF; MAPK1; FGFBP1; PENK; EYA2; NKD1; RTN4R; KISS1; GREM1; OPRK1; PRKCB; VTN; GPR61; SHH; NRP1; BMP5; RASGRF1; SOCS2; WNT3; EYA1; GAL; C1QTNF4; MEF2C; MAP3K15; PPP3CA
0.0408565	GO:0021612	facial nerve structural organization	SEMA3A; NRP2		0.0119271	GO:0099601	regulation of neurotransmitter receptor activity	MEF2C; CNIH3; NPTX2; RASGRF1
0.0408565	GO:0086018	SA node cell to atrial cardiac muscle cell signaling	HCN4; CACNA1G		0.013563	GO:0051128	regulation of cellular component organization	MFGE8; CDKN1C; PLK2; RTN4R; WFDC1; TENM1; STXBP6; SEMA4C; CPNE9; CHODL; PROX1; RGS4; HBEGF; MAPK1; DLC1; EPHB3; GREM1; BVES; ENPP2; VTN; CPLX3; CHRNA3; PRKCQ; LEF1; CAMKV; NRP1; SYT9; BMP5; SEMA3G; SOCS2; WNT3; UBE2C; LRRN3; GAL; LRRN1; MEF2C; ENC1; PPP3CA
0.0408565	GO:0051099	positive regulation of binding	SPON1; LRP1; TRAF4; ITGA2; EPHA4; PLCL1; STPG1; SKI		0.0139542	GO:0048568	embryonic organ development	ITGA8; BMP5; CDKN1C; TCF7; MEF2C; IRX5; MAPK1; SHH; LEF1; EYA1; PROX1
0.0432011	GO:0035690	cellular response to drug	PPM1E; PDGFD; ADCY1; ADCY2; RGS8; CHRM4; FYN; CHRNA4; GNA15; CDK5R1; PDE4B; SOX9		0.0141516	GO:0042127	regulation of cell proliferation	CDKN1C; WFDC1; KISS1; PRKCQ; TENM1; TRIB1; JCAD; PROX1; HBEGF; MAPK1; FGFBP1; DLC1; TCF7; GREM1; CNMD; RPS6KA2; PER2; SHH; GRPR; LEF1; CNTFR; NRP1; BMP5; WNT3; EYA1; GAL; MEF2C
0.0434728	GO:0007205	protein kinase C-activating G protein-coupled receptor signaling pathway	DGKB; LRP1; DGKG		0.0141951	GO:0007264	small GTPase mediated signal transduction	RASGEF1B; RALGPS1; RASGRF1; RAB26; DOCK10; PLK2; RTN4R; ARHGEF3; ARHGEF39; ARHGAP31; RASGRP1; DLC1; NRP1
0.0434728	GO:0007628	adult walking behavior	EFNB3; EPHA4; KLHL1		0.0152439	GO:0042473	outer ear morphogenesis	MAPK1; EYA1
0.0434728	GO:0050974	detection of mechanical stimulus involved in sensory perception	HTR2A; ITGA2; FYN		0.0154382	GO:0048333	mesodermal cell differentiation	ITGA8; EYA1; EYA2
0.0434728	GO:0051017	actin filament bundle assembly	AIF1L; ESPN; TMEFF2; PPM1E; WNT4; ARHGAP6; TESK1		0.0164259	GO:0045927	positive regulation of growth	CPNE9; WNT3; NRP1; MEF2C; HBEGF; MAPK1; LEF1; PROX1
0.0434728	GO:0051339	regulation of lyase activity	GALR2; NPFFR2; GRM2; GRM3		0.0164452	GO:0043278	response to morphine	OPRK1; RGS4; PENK
0.0444317	GO:0044089	positive regulation of cellular component biogenesis	BMP7; PPM1E; KIAA1324; ESPN; EPS8L2; SKAP1; TPPP3; WNT4; VCP; TENM2; TENM1; SOX9; CDK5R1; AMIGO1; TRABD2B; TESK1		0.0164452	GO:0048585	negative regulation of response to stimulus	PLK2; SHH; TRIB1; SEMA4C; RGS4; NR4A2; RTN4R; PRKCQ; DLC1; EYA2; NKD1; GREM1; CNMD; PRKCB; VTN; WFDC1; NRP1; BMP5; PTPRT; SEMA3G; RGS11; WNT3; EYA1; DKK4; SOCS2; RGS9BP
0.045321	GO:0031102	neuron projection regeneration	RGMA; MAP2K1; EPHA4; LRP1		0.0198455	GO:0001501	skeletal system development	BMP5; GREM1; CNMD; CDKN1C; SOX6; FAM20C; MEF2C; IRX5; SHH; COL6A3; EYA1; ALPL
0.045321	GO:0060513	prostatic bud formation	BMP7; FGF10		0.0206836	GO:0021915	neural tube development	TCF7; BMP5; SHH; SEMA4C; DLC1; PROX1
0.045321	GO:0086070	SA node cell to atrial cardiac muscle cell communication	HCN4; CACNA1G		0.0206836	GO:0060439	trachea morphogenesis	SHH; MAPK1
0.045321	GO:0060291	long-term synaptic potentiation	SYT12; MPP2; EPHA4; ADCY1; NRGN		0.0206836	GO:0051050	positive regulation of transport	SYT9; KISS1; RASGRP1; STAC2; MFGE8; SYTL2; SYT10; GAL; C1QTNF4; VTN; SHH; TENM1; MAPK1; OPRK1; PPP3CA; MBP; GREM1; PDZK1
0.0471935	GO:0051899	membrane depolarization	CHRNA4; CACNA1I; CACNG2; HCN4; CACNA1G		0.0206836	GO:0043085	positive regulation of catalytic activity	RASGRP1; TNFAIP8L3; RTN4R; TENM1; DOCK10; PROX1; RGS4; MAPK1; DLC1; RASGEF1B; GREM1; NR4A2; CHRNA3; PRKCQ; NRP1; NMUR1; RASGRF1; RGS11; MBP; UBE2C; MEF2C; ARHGAP31; GRIN2A; MAP3K15
0.049802	GO:0060688	regulation of morphogenesis of a branching structure	BMP7; WNT2B; FGF10; SOX9		0.0234947	GO:0051336	regulation of hydrolase activity	RASGRP1; SYTL2; ITIH3; DOCK10; NRP1; RGS4; RTN4R; DLC1; EPHB3; BVES; VTN; WFDC1; LEF1; COL6A3; NMUR1; RASGRF1; RGS11; MBP; MEF2C; ARHGAP31; GRIN2A; RASGEF1B
					0.0237939	GO:0038003	opioid receptor signaling pathway	OPRK1; NPBWR2
					0.0266513	GO:0048562	embryonic organ morphogenesis	ITGA8; TCF7; MEF2C; IRX5; MAPK1; SHH; EYA1; PROX1
					0.0271925	GO:0071526	semaphorin-plexin signaling pathway	SEMA4C; NRP1; SEMA3G
					0.0285551	GO:0009855	determination of bilateral symmetry	MEF2C; SHH; GREM1; MMP21; DNAH11
					0.0285551	GO:0035113	embryonic appendage morphogenesis	SHH; WNT3; LEF1; GREM1; FREM2
					0.0290574	GO:0042476	odontogenesis	SHH; ADAMTS5; LEF1; FAM20C; ALPL
					0.0291924	GO:0007501	mesodermal cell fate specification	EYA1; EYA2
					0.0291924	GO:0071599	otic vesicle development	EYA1; PROX1
					0.0291924	GO:0061548	ganglion development	RGS4; NRP1
					0.0291924	GO:0055006	cardiac cell development	RGS4; BVES; MYO18B; PROX1
					0.031535	GO:0060840	artery development	SHH; EYA1; PROX1; NRP1
					0.0320612	GO:0010038	response to metal ion	SYT9; CPNE9; CUTA; MEF2C; SYT10; MAPK1; SHH; PPP3CA; PENK
					0.0323315	GO:0033151	V(D)J recombination	TCF7; LEF1
					0.0323315	GO:0021535	cell migration in hindbrain	LEF1; SEMA4C
					0.0329648	GO:0042551	neuron maturation	CDKN1C; NR4A2; IRX5
					0.0347732	GO:0048806	genitalia development	SHH; BMP5; TCF7
					0.0360749	GO:0048534	hematopoietic or lymphoid organ development	EPHB3; TCF7; RASGRP1; CDKN1C; SOX6; PRKCB; BVES; MEF2C; SHH; MAPK1; TRIB1; DOCK10; PRKCQ; LEF1; FAM20C; MMP21
					0.0361266	GO:0034446	substrate adhesion-dependent cell spreading	ITGA8; EPHB3; BVES; NRP1
					0.0361266	GO:0060711	labyrinthine layer development	BMP5; MAPK1; LEF1
					0.0369879	GO:0009893	positive regulation of metabolic process	ITGA8; RASGRP1; TNFAIP8L3; DLC1; CDKN1C; PLK2; BVES; JCAD; PRKCQ; TENM1; TRIB1; SEMA4C; SOX6; NPAS2; NRP1; HBEGF; MAPK1; PIK3R3; MBP; EYA2; NKD1; KISS1; GREM1; OPRK1; NR4A2; PRKCB; ENPP2; VTN; PER2; AADAC; SMARCD2; CHRNA3; SHH; LEF1; PROX1; BMP5; NEUROD6; WNT3; EYA1; UBE2C; GAL; MEF2C; GRIN2A; MAP3K15; RBM20; PPP3CA; RNF217
					0.0382582	GO:0046620	regulation of organ growth	MEF2C; RGS4; MAPK1; PROX1
					0.0382582	GO:0072148	epithelial cell fate commitment	PROX1; NRP1
					0.0382582	GO:0046879	hormone secretion	SYT9; KISS1; CPLX3; PER2; GAL; CHRNA3; OPRK1; PPP3CA
					0.038625	GO:0048546	digestive tract morphogenesis	SHH; EPHB3; TCF7
					0.0421101	GO:0010001	glial cell differentiation	VTN; MAPK1; SHH; LEF1; SOX6; DNER
					0.0438631	GO:0061326	renal tubule development	MEF2C; SHH; GREM1; EYA1
					0.0438893	GO:0009914	hormone transport	SYT9; KISS1; CPLX3; PER2; GAL; CHRNA3; OPRK1; PPP3CA
					0.0451478	GO:0035108	limb morphogenesis	SHH; WNT3; LEF1; GREM1; FREM2
					0.0477177	GO:0046883	regulation of hormone secretion	SYT9; KISS1; PER2; GAL; CHRNA3; OPRK1; PPP3CA
					0.0477177	GO:0048754	branching morphogenesis of an epithelial tube	SHH; LEF1; GREM1; EYA1; NRP1
					0.0477177	GO:0061005	cell differentiation involved in kidney development	MEF2C; SHH; GREM1
					0.0477835	GO:0051216	cartilage development	BMP5; GREM1; CNMD; MEF2C; COL6A3; SOX6
					0.0480446	GO:0051580	regulation of neurotransmitter uptake	RGS4; PER2
					0.0480446	GO:0002043	blood vessel endothelial cell proliferation involved in sprouting angiogenesis	JCAD; FGFBP1
					0.0486962	GO:0007200	phospholipase C-activating G protein-coupled receptor signaling pathway	OPRK1; GRPR; KISS1; NMUR1
					0.0493646	GO:0071241	cellular response to inorganic substance	SYT9; CPNE9; MEF2C; SYT10; MAPK1; SHH
LEVEL 5					LEVEL 5
4.9251e-10	GO:0098916	anterograde trans-synaptic signaling	EFNB3; RASD2; EPHA4; NSMF; GRID1; GLS; SYT12; PPFIA2; NTNG2; MPP2; FYN; CACNA1G; DLGAP2; CDH8; PDE7B; HTR2A; SYT17; DGKB; GRM7; KCNIP2; GRM2; GRM3; PLCB4; NRGN; CHRM4; PLCL1; CHRNA4; NETO1; UNC13C; KCNB1; PMP22; NMU; ADCY1; GRIK2; SYT4; SNCG; PCDH17; HTR1D; CACNG2; SHISA9		6.53499e-08	GO:0098916	anterograde trans-synaptic signaling	SLC32A1; PLK2; NPTX2; CHAT; SLC5A7; CNIH3; NTNG1; CHRNB3; CHRNB4; RGS4; SYT10; MAPK1; PENK; PDLIM4; KISS1; KCND2; PRKCB; CPLX3; CHRNA3; OPRK1; SYT9; RASGRF1; RAB26; MBP; MEF2C; GRIN2A; SLC18A3; PPP3CA
1.08079e-08	GO:0048699	generation of neurons	EFNB3; SLC4A10; EPHA7; EPHA6; EPHA5; EPHA4; RET; RASAL1; MAP2K1; SOX9; PITX2; SOX1; SKI; RGMA; FZD1; NTNG2; NEFM; FYN; NEFH; CPNE5; ADRA2C; NSMF; MYPN; SYT17; CDK5R1; PACSIN1; DGKG; PLPPR4; SEMA3A; TSKU; ERBB4; LRRC7; PMP22; LMX1B; POSTN; KLHL1; KIRREL3; PBX3; NRP2; BMP7; F2; LRP1; ADCY1; TENM2; PLXNA2; ID4; PCP4; SYT4; TENM1; KCNIP2; GALR2; WNT4; WNT2B; NTN1; AMIGO1; WNT5B; PTPRM; NYAP2		5.26783e-05	GO:0048699	generation of neurons	CDKN1C; PLK2; RTN4R; PRKCQ; TENM1; NPTX2; SEMA4C; DOCK10; CPNE9; NTNG1; ALCAM; PROX1; MAPK1; IRX5; EYA1; NKD1; EPHB3; COL25A1; NR4A2; UNC5D; PER2; CHRNA3; SHH; LEF1; NRP1; DNER; BMP5; RASGRF1; SEMA3G; SOCS2; WNT3; MEF2C; ENC1; CHODL; PPP3CA
1.08079e-08	GO:0043269	regulation of ion transport	CEMIP; KCNG1; KCNG2; HCN4; CBARP; STAC; CACNA1I; MAOB; FYN; CACNA1G; SYT12; HTR2A; SYT17; KCNS2; KCNS3; GRM7; KCNIP2; KCNJ12; KCND3; CLIC5; ATP1B2; KCNK10; CHRNA4; AMIGO1; KCNB1; CACNG2; KCNJ3; F2; HOMER2; SYT4; KCNH8; GALR2; NETO1; PDE4B; SNCG; SHISA9		0.013622	GO:0043269	regulation of ion transport	RGS4; CNIH3; KCND2; STAC2; RASGRF1; SYT9; PRKG2; MEF2C; PER2; SYT10; GAL; KCNN2; CHRNA3; OPRK1; PDZK1
8.70821e-08	GO:0006812	cation transport	SLC4A10; CEMIP; KCNG1; KCNG2; HCN4; CBARP; STAC; FAM155A; TMEM38A; CACNA1I; SLC10A1; SLC39A11; KCNK9; SLC9A2; SNCG; FYN; CACNA1G; SYT12; CACNG2; HTR2A; SYT17; KCNS2; KCNS3; HOMER2; SLC6A17; KCNIP2; KCNJ12; KCND3; ATP1B2; KCNK10; CHRNA4; AMIGO1; SLC25A20; KCNB1; MCU; KCNJ3; F2; GALR2; SYT4; KCNH8; KCNT1; MAOB; SLC23A2; NETO1; PDE4B; SHISA9; TRPC7		0.0111889	GO:0006812	cation transport	SLC32A1; SLC5A7; SLC38A11; CNIH3; RGS4; SYT10; GAL; PDZK1; KCND2; STAC2; PRKCB; KCNN2; CHRNA3; OPRK1; CACHD1; SYT9; NMUR1; RASGRF1; MEF2C; GRIN2A; SLC18A3; PPP3CA
3.94747e-07	GO:0034220	ion transmembrane transport	SLC4A10; CEMIP; KCNG1; KCNG2; GRIA4; HCN4; CBARP; STAC; FAM155A; TMEM38A; CACNA1I; SLC39A11; KCNK9; SLC9A2; FYN; ADAMTS8; CACNA1G; CACNG2; HTR2A; KCNS2; KCNS3; KCNIP2; KCNJ12; KCND3; CLIC5; GRID1; ATP1B2; KCNK10; CHRNA4; AMIGO1; SLC25A20; ANO5; KCNB1; MCU; KCNJ3; F2; GRIK2; KCNH8; KCNT1; GALR2; SLC23A2; NETO1; PDE4B; SHISA9; TRPC7		0.0449777	GO:0034220	ion transmembrane transport	RGS4; CNIH3; KCND2; STAC2; RASGRF1; PER2; CHRNB3; CHRNB4; MEF2C; SLC18A3; GRIN2A; KCNN2; CHRNA3; OPRK1; GAL; CACHD1; SLC32A1; SLC38A11; PDZK1
1.49839e-06	GO:0034762	regulation of transmembrane transport	CEMIP; KCNG1; KCNG2; HCN4; CBARP; STAC; EDNRA; CACNA1I; FYN; CACNA1G; KCNS2; KCNS3; KCNIP2; KCNJ12; KCND3; CLIC5; ATP1B2; KCNK10; AMIGO1; KCNB1; CACNG2; KCNJ3; F2; KCNH8; GALR2; NETO1; PDE4B; SHISA9		0.0267211	GO:0034762	regulation of transmembrane transport	RGS4; CNIH3; KCND2; STAC2; RASGRF1; PRKCB; MEF2C; PER2; GAL; KCNN2; OPRK1; PDZK1
2.74632e-06	GO:0031175	neuron projection development	EFNB3; EPHA7; EPHA6; EPHA5; EPHA4; RET; MAP2K1; RASAL1; RGMA; FZD1; NTNG2; NEFM; FYN; NEFH; CPNE5; NSMF; MYPN; SYT17; CDK5R1; PACSIN1; PLPPR4; SEMA3A; TSKU; LRRC7; POSTN; KLHL1; KIRREL3; NRP2; BMP7; PMP22; LRP1; ADCY1; PLXNA2; SYT4; GALR2; NTN1; AMIGO1; PTPRM; NYAP2		0.000408527	GO:0031175	neuron projection development	PLK2; RTN4R; PRKCQ; NPTX2; SEMA4C; DOCK10; CPNE9; NTNG1; CHODL; MAPK1; EPHB3; COL25A1; NR4A2; UNC5D; CHRNA3; SHH; NRP1; BMP5; RASGRF1; SEMA3G; WNT3; MEF2C; ENC1; ALCAM; PPP3CA
0.000148301	GO:0031344	regulation of cell projection organization	EFNB3; ESPN; EPHA7; ITGA2; EPHA4; RET; TENM2; TENM1; RASAL1; RGMA; FZD1; FYN; CPNE5; NSMF; CDK5R1; SYT17; PACSIN1; SEMA3A; LRRC7; EPS8L2; BMP7; PMP22; LRP1; PLXNA2; SYT4; MAP2K1; NTN1; AMIGO1		0.00874362	GO:0031344	regulation of cell projection organization	EPHB3; BMP5; SEMA3G; WNT3; CHODL; PLK2; ENPP2; CPNE9; MEF2C; TENM1; RTN4R; ENC1; CHRNA3; PPP3CA; SEMA4C; NRP1
0.000410806	GO:0051960	regulation of nervous system development	EFNB3; EPHA7; EPHA4; RET; MAP2K1; SOX9; LRFN5; RASAL1; SKI; RGMA; FZD1; NTNG2; FYN; CPNE5; ADRA2C; NSMF; CDK5R1; SYT17; PACSIN1; SEMA3A; ERBB4; LRRC7; PMP22; BMP7; F2; LRP1; PLXNA2; ID4; PCP4; SYT4; NTN1; AMIGO1		0.00186986	GO:0051960	regulation of nervous system development	PLK2; SEMA4C; CPNE9; CHODL; PROX1; RTN4R; EYA1; EPHB3; UNC5D; PER2; CHRNA3; SHH; NRP1; BMP5; SEMA3G; SOCS2; WNT3; LRRN3; LRRN1; MEF2C; ENC1; PPP3CA
0.000645503	GO:0051952	regulation of amine transport	SYT12; SYT4; ADRA2C; CHRNA4; SNCG; HTR2A; SYT17; KCNB1; GRM7		0.00536935	GO:0051952	regulation of amine transport	SYT9; RGS4; PER2; SYT10; CHRNA3; OPRK1
0.00066237	GO:0051961	negative regulation of nervous system development	BMP7; EFNB3; F2; LRP1; ERBB4; EPHA7; NTN1; ID4; EPHA4; SYT4; PMP22; SOX9; CDK5R1; RGMA; SKI; SEMA3A		0.0382535	GO:0051961	negative regulation of nervous system development	SEMA3G; WNT3; PLK2; RTN4R; SHH; PPP3CA; SEMA4C; NRP1
0.000845832	GO:0000904	cell morphogenesis involved in differentiation	EFNB3; EPHA7; EPHA6; EPHA5; EPHA4; RET; MAP2K1; NTNG2; FYN; NEFH; NSMF; MYPN; PARVB; CDK5R1; SIPA1L3; PLPPR4; SEMA3A; TSKU; POSTN; NRP2; BMP7; LRP1; ADCY1; PLXNA2; NTN1; AMIGO1; PTPRM		7.42432e-06	GO:0000904	cell morphogenesis involved in differentiation	ITGA8; BVES; PRKCQ; SEMA4C; DOCK10; NTNG1; ALCAM; PROX1; NR4A2; MAPK1; EPHB3; COL25A1; CNMD; UNC5D; CHRNA3; SHH; LEF1; NRP1; SEMA3G; WNT3; MEF2C; CHODL; PPP3CA; COL6A3; RTN4R
0.000935773	GO:0015837	amine transport	SYT12; SYT4; ADRA2C; CHRNA4; SNCG; HTR2A; SYT17; KCNB1; GRM7		0.00636474	GO:0015837	amine transport	SYT9; RGS4; PER2; SYT10; CHRNA3; OPRK1
0.000942226	GO:0060284	regulation of cell development	EFNB3; EPHA7; EPHA4; RET; MAP2K1; SOX9; RASAL1; SKI; RGMA; FZD1; FYN; CPNE5; ADRA2C; NSMF; CDK5R1; SYT17; PACSIN1; SEMA3A; ERBB4; LRRC7; PMP22; POSTN; BMP7; F2; LRP1; PLXNA2; ID4; PCP4; SYT4; NTN1; AMIGO1		0.00115584	GO:0060284	regulation of cell development	PLK2; RTN4R; TRIB1; SEMA4C; CPNE9; CHODL; PROX1; RGS4; GAL; EYA1; EPHB3; UNC5D; PER2; CHRNA3; SHH; NRP1; BMP5; SEMA3G; SOCS2; WNT3; MEF2C; ENC1; PPP3CA
0.000950468	GO:0014032	neural crest cell development	BMP7; SEMA3A; ERBB4; RET; SOX9; PITX2; EDNRA; NRP2		0.00970243	GO:0014032	neural crest cell development	SHH; SEMA4C; MAPK1; NRP1; SEMA3G
0.00140634	GO:0022604	regulation of cell morphogenesis	SEMA3A; EFNB3; F2; LRP1; CPNE5; EPHA7; PLXNA2; SYT4; EPHA4; FYN; RET; NSMF; POSTN; MAP2K1; CDK5R1; SYT17; NTN1; RASAL1; AMIGO1; PARVB		0.00874362	GO:0022604	regulation of cell morphogenesis	EPHB3; CPNE9; SEMA3G; WNT3; CHODL; ENPP2; BVES; RTN4R; CHRNA3; PPP3CA; SEMA4C; DLC1; NRP1
0.00167685	GO:0014033	neural crest cell differentiation	BMP7; SEMA3A; ERBB4; RET; SOX9; PITX2; EDNRA; NRP2		0.0048268	GO:0014033	neural crest cell differentiation	SEMA3G; MEF2C; MAPK1; SHH; SEMA4C; NRP1
0.00238152	GO:0051592	response to calcium ion	ADCY1; SYT4; CPNE5; CPNE4; SYT12; SYT17; RASAL1; CACNG2; KCNIP2; AQP3		0.0199741	GO:0051592	response to calcium ion	SYT9; CPNE9; MEF2C; SYT10; PPP3CA; PENK
0.00297385	GO:0051272	positive regulation of cellular component movement	BMP7; SEMA3A; LRP1; LGR6; NTN1; ONECUT1; TNFAIP6; CEMIP; RET; CXCL14; NSMF; POSTN; SOX9; FGFBP1; WNT5B; PDGFD; FGF10; BCAR1; ITGA2; NRP2		0.00355661	GO:0051272	positive regulation of cellular component movement	JCAD; SEMA4C; SEMA3G; PLK2; ENPP2; VTN; HBEGF; MAPK1; PIK3R3; FGFBP1; PPP3CA; NRP1; ARHGEF39; LEF1; PROX1
0.00326131	GO:0051962	positive regulation of nervous system development	BMP7; SYT4; LRP1; FZD1; LRRC7; PLXNA2; EPHA4; FYN; RET; ADRA2C; NSMF; AMIGO1; MAP2K1; SEMA3A; SYT17; NTN1; RASAL1; CPNE5; PACSIN1; PCP4		0.0125952	GO:0051962	positive regulation of nervous system development	EPHB3; BMP5; SOCS2; WNT3; CHODL; LRRN3; CPNE9; LRRN1; NRP1; MEF2C; ENC1; SHH; PROX1
0.00427967	GO:0001755	neural crest cell migration	BMP7; SEMA3A; ERBB4; RET; PITX2; NRP2		0.0158582	GO:0001755	neural crest cell migration	SHH; SEMA4C; NRP1; SEMA3G
0.00493917	GO:0015696	ammonium transport	SYT12; SNCG; SYT4; CHRNA4; MAOB; SLC25A20; HTR2A; SYT17		0.00294919	GO:0015696	ammonium transport	SYT9; SLC5A7; SLC18A3; SYT10; CHRNA3; OPRK1; PDZK1
0.00559206	GO:0007169	transmembrane receptor protein tyrosine kinase signaling pathway	EFNB3; EPHA7; EPHA6; EPHA5; EPHA4; RET; ZFAND5; SOX9; MYOF; FYN; CDK5R1; FGFBP1; FGF10; PDGFD; ERBB4; IGFBP3; MTSS1; BCAR1; NRP2; LRP1; WNT4; CRIM1; SOGA1		0.00551018	GO:0007169	transmembrane receptor protein tyrosine kinase signaling pathway	EPHB3; BMP5; PTPRT; SOCS2; CNMD; PRKCB; JCAD; VTN; HBEGF; MAPK1; PIK3R3; FGFBP1; CHRNA3; PRKCQ; FAM20C; NRP1; GREM1
0.00582824	GO:0051046	regulation of secretion	IFIH1; CBARP; VSNL1; EPHA5; ADRA2C; CACNA1I; PPFIA2; MAOB; FGF10; CACNA1G; SYT12; HTR2A; SYT17; KCNS3; GRM7; KCNG2; CHRNA4; POSTN; LRP1; KCNB1; NMU; ADCY1; SYT4; SNCG; MCU		0.00438566	GO:0051046	regulation of secretion	SYT9; KISS1; RASGRP1; RAB26; SYTL2; CHRNB3; PRKCB; CHRNB4; C1QTNF4; MEF2C; PER2; SYT10; GAL; CPLX3; CHRNA3; OPRK1; PPP3CA; STXBP6; MBP
0.0065701	GO:0016079	synaptic vesicle exocytosis	SYT12; PPFIA2; ADCY1; SYT4; CHRNA4; HTR2A; SYT17; UNC13C		0.0298213	GO:0016079	synaptic vesicle exocytosis	SYT9; CHRNB3; PRKCB; SYT10; CPLX3
0.00700397	GO:0045596	negative regulation of cell differentiation	EFNB3; EPHA7; EPHA4; SOX9; RUNX1T1; SKI; RGMA; ANKRD2; CDK5R1; LBH; FGF10; SEMA3A; ERBB4; PMP22; POSTN; CXCL14; BMP7; F2; LRP1; NTN1; ID4; SYT4; WNT4		0.0199741	GO:0045596	negative regulation of cell differentiation	RTN4R; BMP5; GREM1; SEMA3G; WNT3; PLK2; GAL; RGS4; MAPK1; TRIB1; SHH; PPP3CA; SEMA4C; SOX6; NRP1
0.0133247	GO:0071363	cellular response to growth factor stimulus	BMP7; FZD1; PDGFD; LTBP2; ERBB4; BCAR1; ONECUT1; SKAP1; FYN; WNT4; POSTN; SOX9; BMPER; FGFBP1; VSTM2A; NLK; FGF10; SKI; MYOF; NRP2; RGMA		0.00874362	GO:0071363	cellular response to growth factor stimulus	ITGA8; BMP5; FAM20C; CDKN1C; SOX6; PRKCB; JCAD; VTN; MEF2C; CNMD; MAPK1; FGFBP1; LEF1; PENK; NRP1; GREM1
0.0133831	GO:0051588	regulation of neurotransmitter transport	SYT12; PPFIA2; ADCY1; SNCG; SYT4; CHRNA4; MAOB; HTR2A		0.000659923	GO:0051588	regulation of neurotransmitter transport	RGS4; CPLX3; SYT9; CHRNB3; PRKCB; CHRNB4; MEF2C; PER2; CHRNA3
0.0154097	GO:0021953	central nervous system neuron differentiation	SEMA3A; FZD1; TSKU; ERBB4; SLC4A10; ID4; EPHA4; SOX1; NRP2		0.013641	GO:0021953	central nervous system neuron differentiation	EPHB3; NR4A2; UNC5D; NRP1; WNT3; SHH; PROX1
0.0209009	GO:0032092	positive regulation of protein binding	SPON1; LRP1; TRAF4; EPHA4; PLCL1; STPG1		0.0477195	GO:0032092	positive regulation of protein binding	MEF2C; PLK2; NRP1; VTN
0.0284817	GO:0019233	sensory perception of pain	NMU; ITGA2; FYN; ADRA2C; CHRNA4; HTR2A		0.00636474	GO:0019233	sensory perception of pain	KCND2; NPY1R; GRIN2A; OPRK1; MAPK1; PENK
0.0303315	GO:0010648	negative regulation of cell communication	VSNL1; ONECUT1; SOX9; BMPER; RBMS3; RASAL1; SKI; TRABD2B; FZD1; EIF3A; FYN; ADRA2C; HTR2A; LBH; NLK; HOMER2; RGS8; TSKU; TNIP3; KCNB1; BMP7; RGS17; LRP1; IGFBP3; NTN1; GRIK2; SYT4; WNT4; PCDH17; WNT5B; FGF10; PARP14		0.0300581	GO:0010648	negative regulation of cell communication	PLK2; PRKCQ; TRIB1; RGS4; NR4A2; DLC1; EYA2; NKD1; GREM1; OPRK1; CNMD; PRKCB; SHH; NRP1; BMP5; PTPRT; RGS11; EYA1; DKK4; SOCS2; RGS9BP; PPP3CA
0.031564	GO:0072497	mesenchymal stem cell differentiation	FZD1; SOX9		0.0159401	GO:0072497	mesenchymal stem cell differentiation	WNT3; SOX6
0.0321763	GO:1900449	regulation of glutamate receptor signaling pathway	NETO1; CACNG2; FYN; SHISA9		0.0434481	GO:1900449	regulation of glutamate receptor signaling pathway	MEF2C; CNIH3; RASGRF1
0.039405	GO:2000300	regulation of synaptic vesicle exocytosis	CHRNA4; SYT4; PPFIA2; HTR2A; ADCY1		0.0349327	GO:2000300	regulation of synaptic vesicle exocytosis	SYT9; CHRNB3; PRKCB; CPLX3
2.2791e-05	GO:0007188	adenylate cyclase-modulating G protein-coupled receptor signaling pathway	ADCY4; GPR78; ADCY1; ADCY2; GALR2; CHRM4; ADRA2C; SSTR2; GNA15; HTR1D; EDNRA; GRM7; GPR26; MC5R; GRM2; GRM3		5.26783e-05	GO:0014706	striated muscle tissue development	RGS4; BMP5; GREM1; BVES; SOX6; POPDC3; MEF2C; MYO18B; MAPK1; SHH; PPP3CA; LEF1; DNER; EYA1; PROX1; EYA2
0.000355343	GO:0050807	regulation of synapse organization	FZD1; NTNG2; FRMPD4; EPHA7; NTN1; EPHA4; FYN; VCP; CDH8; CDK5R1; LRFN5; DGKB; AMIGO1; NRP2		5.26783e-05	GO:0048640	negative regulation of developmental growth	NKD1; RTN4R; SEMA3G; SOCS2; WNT3; RGS4; GAL; SEMA4C; NRP1
0.000410806	GO:0050954	sensory perception of mechanical stimulus	HOMER2; MYO3B; ESPN; OTOGL; ITGA2; FYN; CEMIP; CLIC5; HTR2A; OTOS; EPS8L2; GRM7		0.00123995	GO:1902284	neuron projection extension involved in neuron projection guidance	WNT3; ALCAM; SEMA4C; NRP1; SEMA3G
0.000410806	GO:0015844	monoamine transport	SYT12; SNCG; SYT4; ADRA2C; CHRNA4; MAOB; HTR2A; SYT17; KCNB1		0.00186986	GO:0060079	excitatory postsynaptic potential	RGS4; CHRNB3; CHRNB4; MEF2C; GRIN2A; CHRNA3; PPP3CA
0.00114131	GO:1903522	regulation of blood circulation	KCNJ3; KCNJ12; KCND3; NMU; KCNG2; ATP1B2; HCN4; ADRA2C; SEMA3A; HTR2A; TMEM65; PDE4B; CACNA1G; KCNIP2		0.00186986	GO:0010647	positive regulation of cell communication	ITGA8; STARD10; RASGRP1; TNFAIP8L3; CDKN1C; PLK2; JCAD; OPRK1; TENM1; SEMA4C; CHRNB4; RGS4; HBEGF; MAPK1; FGFBP1; NKD1; RTN4R; KISS1; GREM1; PRKCB; VTN; GPR61; SHH; NRP1; SYT9; BMP5; RASGRF1; SOCS2; WNT3; GAL; C1QTNF4; GRIN2A; MAP3K15; PPP3CA
0.00140634	GO:1905145	cellular response to acetylcholine	CHRNA4; CDK5R1; CHRM4; RGS8; GNA15		0.0018962	GO:0051146	striated muscle cell differentiation	RGS4; GREM1; BVES; POPDC3; MEF2C; MYO18B; SHH; PPP3CA; SOX6; PROX1; DNER
0.00238152	GO:0007196	adenylate cyclase-inhibiting G protein-coupled glutamate receptor signaling pathway	GRM7; GRM2; GRM3		0.00192387	GO:0030308	negative regulation of cell growth	RTN4R; GREM1; SEMA3G; WNT3; RGS4; GAL; WFDC1; SEMA4C; NRP1
0.00270967	GO:0015872	dopamine transport	SYT12; SYT4; CHRNA4; SNCG; HTR2A; SYT17		0.00294919	GO:0055007	cardiac muscle cell differentiation	RGS4; GREM1; BVES; MEF2C; MYO18B; SOX6; PROX1
0.00270967	GO:0019935	cyclic-nucleotide-mediated signaling	ADCY4; GPR78; ADCY1; ADCY2; EPHA5; GUCY2F; ADRA2C; GALR2; SOX9; GPR26; MC5R; RASD2		0.00438566	GO:0051271	negative regulation of cellular component movement	BMP5; PTPRT; SEMA3G; WNT3; MEF2C; GREM1; TRIB1; SHH; SEMA4C; DLC1; NRP1
0.00329348	GO:0090183	regulation of kidney development	BMP7; WNT2B; PDGFD; RET; WNT4; SOX9		0.0048268	GO:0009967	positive regulation of signal transduction	ITGA8; STARD10; RASGRP1; TNFAIP8L3; CDKN1C; PLK2; JCAD; OPRK1; TENM1; SEMA4C; RGS4; HBEGF; MAPK1; FGFBP1; NKD1; RTN4R; KISS1; GREM1; PRKCB; VTN; GPR61; SHH; NRP1; BMP5; RASGRF1; SOCS2; WNT3; C1QTNF4; MAP3K15; PPP3CA
0.00436296	GO:2000018	regulation of male gonad development	SEMA3A; SOX9; WNT4		0.0048268	GO:0016202	regulation of striated muscle tissue development	RGS4; GREM1; MEF2C; MAPK1; SHH; LEF1; SOX6
0.00481005	GO:0072073	kidney epithelium development	BMP7; WNT2B; EPHA7; EPHA4; RET; WNT4; SOX9; BMPER; MTSS1		0.0048268	GO:0043009	chordate embryonic development	NKD1; BMP5; CDKN1C; DLC1; SOX6; TCF7; MEF2C; IRX5; MYO18B; MAPK1; SHH; LEF1; SEMA4C; EYA1; PROX1; NECAB1
0.00481005	GO:0007156	homophilic cell adhesion via plasma membrane adhesion molecules	PCDH1; CDH22; CDHR3; RET; CDH8; MYPN; PCDH17; AMIGO1; KIRREL3; PTPRM		0.0051727	GO:0050678	regulation of epithelial cell proliferation	BMP5; CDKN1C; WFDC1; JCAD; NRP1; MEF2C; CNMD; FGFBP1; SHH; EYA1; PROX1
0.00493917	GO:0090184	positive regulation of kidney development	WNT2B; SOX9; PDGFD; RET; WNT4		0.0051727	GO:0048634	regulation of muscle organ development	RGS4; GREM1; MEF2C; MAPK1; SHH; LEF1; SOX6
0.00520558	GO:0048679	regulation of axon regeneration	RGMA; MAP2K1; EPHA4; LRP1		0.00540628	GO:0010631	epithelial cell migration	JCAD; GREM1; PLK2; ENPP2; NRP1; MEF2C; HBEGF; PIK3R3; FGFBP1; PROX1
0.00538306	GO:0001654	eye development	BMP7; WNT2B; COL8A1; SOX1; LIM2; RET; TSKU; SOX9; MAB21L2; PITX2; WNT5B; PTPRM; FGF10; SKI; SIPA1L3		0.00557831	GO:0010634	positive regulation of epithelial cell migration	JCAD; PLK2; ENPP2; NRP1; HBEGF; FGFBP1; PROX1
0.00543598	GO:0150063	visual system development	BMP7; WNT2B; COL8A1; SOX1; LIM2; RET; TSKU; SOX9; MAB21L2; PITX2; WNT5B; PTPRM; FGF10; SKI; SIPA1L3		0.0059717	GO:0015695	organic cation transport	SLC18A3; PDZK1; SLC5A7; CHRNA3
0.00543598	GO:0048592	eye morphogenesis	BMP7; WNT2B; COL8A1; TSKU; SOX9; PITX2; PTPRM; SOX1; SKI		0.00874362	GO:0048745	smooth muscle tissue development	SHH; ITGA8; PROX1
0.00543598	GO:0015850	organic hydroxy compound transport	SYT12; SLC10A1; LRP1; AQP3; SNCG; SYT4; ADRA2C; CHRNA4; MAOB; HTR2A; SYT17; KCNB1		0.00874362	GO:0055002	striated muscle cell development	RGS4; BVES; MEF2C; MYO18B; PPP3CA; PROX1; DNER
0.00543598	GO:1903859	regulation of dendrite extension	RASAL1; SYT4; SYT17; CPNE5		0.00874362	GO:0008285	negative regulation of cell proliferation	BMP5; GREM1; CNMD; CDKN1C; RPS6KA2; WFDC1; KISS1; MEF2C; PER2; TENM1; GAL; TRIB1; FGFBP1; SHH; DLC1; PROX1
0.00681397	GO:0035235	ionotropic glutamate receptor signaling pathway	CDK5R1; GRIK2; GRID1; GRIA4		0.00874362	GO:1903367	positive regulation of fear response	MEF2C; PENK
0.0071223	GO:0021828	gonadotrophin-releasing hormone neuronal migration to the hypothalamus	SEMA3A; NRP2		0.00874362	GO:2000987	positive regulation of behavioral fear response	MEF2C; PENK
0.00807988	GO:0048708	astrocyte differentiation	F2; LRP1; ID4; EPHA4; MAP2K1; SOX9		0.00874362	GO:1990791	dorsal root ganglion development	RGS4; NRP1
0.00807988	GO:0045597	positive regulation of cell differentiation	VSTM2A; EPHA4; RET; MAP2K1; SOX9; RASAL1; FZD1; FYN; CPNE5; ADRA2C; NSMF; HTR2A; SYT17; PACSIN1; PLXNA2; SEMA3A; LRRC7; IGFBP3; BMP7; LRP1; NTN1; ID4; PCP4; SYT4; WNT4; PNP; AMIGO1; WNT5B		0.00874362	GO:0033153	T cell receptor V(D)J recombination	TCF7; LEF1
0.00889912	GO:1902285	semaphorin-plexin signaling pathway involved in neuron projection guidance	SEMA3A; PLXNA2; NRP2		0.00874362	GO:0071839	apoptotic process in bone marrow	LEF1; PLK2
0.00937809	GO:0001823	mesonephros development	BMP7; WNT2B; RET; WNT4; SOX9; BMPER; FGF10		0.00906108	GO:0048675	axon extension	SEMA3G; WNT3; ALCAM; RTN4R; SEMA4C; NRP1
0.00939542	GO:0097479	synaptic vesicle localization	SYT12; PPFIA2; ADCY1; SYT4; CHRNA4; PCDH17; HTR2A; SYT17; UNC13C		0.00952094	GO:0031290	retinal ganglion cell axon guidance	ALCAM; NRP1; EPHB3
0.00939542	GO:0030111	regulation of Wnt signaling pathway	RSPO3; FZD1; LRP1; LGR6; VCP; TSKU; SOX9; RBMS3; WNT5B; NLK; FGF10; SKI; TRABD2B		0.00970243	GO:0014075	response to amine	NR4A2; PPP3CA; RGS4; GRIN2A
0.00939542	GO:0006939	smooth muscle contraction	NMU; ITGA2; ADRA2C; SSTR2; HTR2A; HTR1D; EDNRA		0.00970243	GO:0043583	ear development	ITGA8; BMP5; C1QTNF5; FREM2; MAPK1; SHH; EYA1; PROX1
0.00948792	GO:0032412	regulation of ion transmembrane transporter activity	CBARP; CACNG2; KCNG1; ATP1B2; KCNIP2; GALR2; STAC; KCNS2; NETO1; PDE4B; SHISA9		0.00991771	GO:1905207	regulation of cardiocyte differentiation	MEF2C; RGS4; GREM1; SOX6
0.00984485	GO:0060047	heart contraction	KCNJ3; KCNJ12; KCND3; NMU; KCNG2; HCN4; CACNA1G; SEMA3A; TMEM65; PDE4B; KCNIP2		0.0105043	GO:1901862	negative regulation of muscle tissue development	RGS4; SHH; LEF1; SOX6
0.00984485	GO:0048172	regulation of short-term neuronal synaptic plasticity	GRIK2; SYT4; SHISA9		0.0109878	GO:1901374	acetate ester transport	SLC18A3; CHRNA3
0.0103772	GO:0098739	import across plasma membrane	KCNJ3; KCNJ12; SLC9A2; ATP1B2; FYN; HCN4; FAM155A		0.0111889	GO:0060538	skeletal muscle organ development	BVES; POPDC3; MEF2C; SHH; CNTFR; PPP3CA; DNER
0.0107412	GO:0070384	Harderian gland development	FGF10; SOX9		0.0134405	GO:0045765	regulation of angiogenesis	JCAD; PRKCB; CNMD; ISM1; PLK2; ENPP2; GREM1; FGFBP1; NRP1
0.0107412	GO:0035290	trunk segmentation	SEMA3A; NRP2		0.0134405	GO:0060297	regulation of sarcomere organization	MEF2C; PROX1
0.0107412	GO:0097490	sympathetic neuron projection extension	SEMA3A; NRP2		0.0134405	GO:0071863	regulation of cell proliferation in bone marrow	MEF2C; LEF1
0.0107412	GO:0021886	hypothalamus gonadotrophin-releasing hormone neuron differentiation	SEMA3A; NRP2		0.0134405	GO:0060839	endothelial cell fate commitment	PROX1; NRP1
0.0129372	GO:0030879	mammary gland development	BSX; ERBB4; NTN1; ITGA2; WNT4; SOX9; LBH; FGF10		0.0147272	GO:0016310	phosphorylation	RASGRP1; TNFAIP8L3; CDKN1C; PLK2; JCAD; OPRK1; TENM1; TRIB1; SEMA4C; PROX1; RGS4; HBEGF; MAPK1; PIK3R3; PRKG2; MBP; EPHB3; KISS1; GREM1; PRKCB; ENPP2; RPS6KA2; VTN; CHRNA3; PRKCQ; CAMKV; NRP1; BMP5; RASGRF1; SOCS2; AK1; FAM20C; AK5; MEF2C; GRIN2A; MAP3K15
0.0129372	GO:0021954	central nervous system neuron development	SEMA3A; SLC4A10; TSKU; EPHA4; SOX1; NRP2		0.0159401	GO:0061525	hindgut development	SHH; TCF7
0.0133247	GO:0097484	dendrite extension	RASAL1; SYT4; SYT17; CPNE5		0.0159401	GO:0043087	regulation of GTPase activity	EPHB3; RASGRP1; RASGRF1; RGS11; BVES; DOCK10; RGS4; ARHGAP31; RTN4R; RASGEF1B; DLC1; NRP1
0.0149786	GO:0098693	regulation of synaptic vesicle cycle	PPFIA2; ADCY1; SYT4; CHRNA4; HTR2A; PCDH17; CDK5R1		0.0185924	GO:0001569	branching involved in blood vessel morphogenesis	SHH; LEF1; NRP1
0.0170519	GO:0045761	regulation of adenylate cyclase activity	GALR2; NPFFR2; GRM2; GRM3		0.0187527	GO:1902531	regulation of intracellular signal transduction	RASGRP1; TNFAIP8L3; PLK2; JCAD; TENM1; GREM1; TRIB1; SEMA4C; ARHGEF3; RGS4; HBEGF; MAPK1; DLC1; RTN4R; KISS1; PRKCB; RALGPS1; ARHGEF39; GPR61; OPRK1; NRP1; BMP5; PTPRT; RASGRF1; SOCS2; C1QTNF4; ARHGAP31; MAP3K15; PPP3CA; SEZ6L
0.0171686	GO:0016055	Wnt signaling pathway	WNT2B; FZD1; LRP1; LGR6; RSPO3; WNT4; VCP; CPZ; SOX9; TSKU; RBMS3; WNT5B; NLK; FGF10; SKI; TRABD2B		0.0194039	GO:0031943	regulation of glucocorticoid metabolic process	BMP5; GAL
0.0174606	GO:0097480	establishment of synaptic vesicle localization	SYT12; PPFIA2; ADCY1; SYT4; CHRNA4; HTR2A; SYT17; UNC13C		0.0199741	GO:0051147	regulation of muscle cell differentiation	RGS4; GREM1; MEF2C; SHH; SOX6; PROX1
0.0180642	GO:1901381	positive regulation of potassium ion transmembrane transport	AMIGO1; GALR2; ATP1B2; KCNIP2		0.0199741	GO:1901342	regulation of vasculature development	JCAD; PRKCB; CNMD; ISM1; PLK2; ENPP2; GREM1; FGFBP1; NRP1
0.0201969	GO:0051130	positive regulation of cellular component organization	ESPN; ITGA2; EPHA4; RET; TENM2; TENM1; SOX9; RASAL1; EPS8L2; FZD1; PPM1E; FYN; CPNE5; TPPP3; CDK5R1; SYT17; PACSIN1; SKAP1; KIAA1324; LRRC7; VCP; FRMPD4; TRABD2B; TESK1; BMP7; LRP1; PLXNA2; SYT4; MAP2K1; WNT4; NTN1; AMIGO1		0.0199741	GO:0014072	response to isoquinoline alkaloid	OPRK1; RGS4; PENK
0.0209762	GO:1904672	regulation of somatic stem cell population maintenance	BMP7; LBH		0.0199741	GO:0030947	regulation of vascular endothelial growth factor receptor signaling pathway	CNMD; PRKCB; VTN
0.0209762	GO:0072174	metanephric tubule formation	SOX9; WNT4		0.0199799	GO:0010594	regulation of endothelial cell migration	JCAD; PLK2; NRP1; MEF2C; FGFBP1; PROX1
0.0209762	GO:0061550	cranial ganglion development	SEMA3A; NRP2		0.0199799	GO:0061387	regulation of extent of cell growth	WNT3; RTN4R; SEMA4C; NRP1; SEMA3G
0.0221033	GO:1990573	potassium ion import across plasma membrane	KCNJ3; KCNJ12; ATP1B2; HCN4		0.0216881	GO:0010604	positive regulation of macromolecule metabolic process	ITGA8; RASGRP1; TNFAIP8L3; DLC1; CDKN1C; PLK2; BVES; JCAD; PRKCQ; TENM1; TRIB1; SEMA4C; SOX6; NPAS2; NRP1; HBEGF; MAPK1; PIK3R3; MBP; EYA2; NKD1; KISS1; GREM1; OPRK1; NR4A2; PRKCB; ENPP2; VTN; PER2; SMARCD2; CHRNA3; SHH; LEF1; PROX1; BMP5; NEUROD6; WNT3; EYA1; UBE2C; GAL; MEF2C; GRIN2A; MAP3K15; RBM20; PPP3CA; RNF217
0.0229476	GO:0001657	ureteric bud development	BMP7; WNT2B; RET; WNT4; SOX9; BMPER		0.0216881	GO:0032102	negative regulation of response to external stimulus	GREM1; SEMA3G; WNT3; VTN; RTN4R; TRIB1; WFDC1; SEMA4C; NRP1
0.0238282	GO:0071242	cellular response to ammonium ion	CHRNA4; CDK5R1; CHRM4; RGS8; GNA15		0.0222562	GO:1900077	negative regulation of cellular response to insulin stimulus	PRKCQ; PRKCB; SOCS2
0.0238282	GO:0086001	cardiac muscle cell action potential	KCNJ3; KCNIP2; KCND3; HCN4; CACNA1G		0.0230696	GO:0048636	positive regulation of muscle organ development	MEF2C; SHH; MAPK1; GREM1
0.0250671	GO:0030104	water homeostasis	ADCY4; TMEM79; ADCY1; ADCY2; AQP3		0.0239865	GO:1901863	positive regulation of muscle tissue development	MEF2C; SHH; MAPK1; GREM1
0.0259211	GO:0031280	negative regulation of cyclase activity	GALR2; GRM2; GRM3		0.025711	GO:0051173	positive regulation of nitrogen compound metabolic process	ITGA8; RASGRP1; TNFAIP8L3; DLC1; CDKN1C; PLK2; JCAD; PRKCQ; TENM1; TRIB1; SEMA4C; SOX6; NPAS2; NRP1; HBEGF; MAPK1; PIK3R3; MBP; EYA2; NKD1; KISS1; GREM1; OPRK1; NR4A2; PRKCB; ENPP2; VTN; PER2; SMARCD2; CHRNA3; SHH; LEF1; PROX1; BMP5; NEUROD6; EYA1; UBE2C; GAL; MEF2C; GRIN2A; MAP3K15; RBM20; PPP3CA; RNF217
0.0263925	GO:0030916	otic vesicle formation	FGF10; SOX9		0.0267211	GO:0071542	dopaminergic neuron differentiation	NR4A2; SHH; WNT3
0.0263925	GO:0032808	lacrimal gland development	FGF10; SOX9		0.0279219	GO:0015816	glycine transport	RGS4; SLC32A1
0.0270332	GO:0061180	mammary gland epithelium development	WNT4; NTN1; FGF10; ERBB4; LBH		0.0282828	GO:0048639	positive regulation of developmental growth	CPNE9; WNT3; NRP1; MEF2C; MAPK1; PROX1
0.0271298	GO:1905330	regulation of morphogenesis of an epithelium	BMP7; WNT2B; FZD1; RSPO3; WNT4; SOX9; FGF10		0.0294181	GO:0031325	positive regulation of cellular metabolic process	ITGA8; RASGRP1; TNFAIP8L3; DLC1; CDKN1C; PLK2; BVES; JCAD; PRKCQ; TENM1; TRIB1; SEMA4C; SOX6; NPAS2; NRP1; HBEGF; MAPK1; PIK3R3; MBP; EYA2; KISS1; GREM1; OPRK1; NR4A2; PRKCB; ENPP2; VTN; PER2; AADAC; SMARCD2; CHRNA3; SHH; LEF1; PROX1; BMP5; NEUROD6; EYA1; UBE2C; GAL; MEF2C; GRIN2A; MAP3K15; RBM20; PPP3CA; RNF217
0.0271444	GO:0099003	vesicle-mediated transport in synapse	SYT12; PPFIA2; ADCY1; SYT4; CHRNA4; HTR2A; SYT17; PACSIN1; UNC13C		0.0295452	GO:0055013	cardiac muscle cell development	RGS4; BVES; MYO18B; PROX1
0.0272344	GO:0031103	axon regeneration	RGMA; MAP2K1; EPHA4; LRP1		0.0333691	GO:0030326	embryonic limb morphogenesis	SHH; WNT3; LEF1; GREM1; FREM2
0.0288352	GO:0060443	mammary gland morphogenesis	NTN1; FGF10; BSX; WNT4		0.0343616	GO:0051174	regulation of phosphorus metabolic process	RASGRP1; TNFAIP8L3; SYTL2; CDKN1C; JCAD; TENM1; TRIB1; SEMA4C; PROX1; RGS4; HBEGF; MAPK1; PIK3R3; DLC1; KISS1; GREM1; ENPP2; VTN; CHRNA3; OPRK1; NRP1; BMP5; PTPRT; SOCS2; FAM20C; MEF2C; MAP3K15
0.0301076	GO:0051350	negative regulation of lyase activity	GALR2; GRM2; GRM3		0.035845	GO:1904018	positive regulation of vasculature development	JCAD; GREM1; PLK2; PRKCB; FGFBP1; NRP1
0.0324432	GO:0060571	morphogenesis of an epithelial fold	BMP7; WNT2B; FGF10		0.0375449	GO:0031644	regulation of neurological system process	OPRK1; RGS4; GRIN2A; CHRNB4; NPTX2
0.0358915	GO:0010714	positive regulation of collagen metabolic process	F2; ITGA2; WNT4		0.0397813	GO:0044060	regulation of endocrine process	OPRK1; KISS1; GAL
0.0372529	GO:0051492	regulation of stress fiber assembly	TMEFF2; ARHGAP6; WNT4; TESK1; PPM1E		0.0400458	GO:0071248	cellular response to metal ion	SYT9; CPNE9; MEF2C; SYT10; MAPK1; SHH
0.0381784	GO:0061549	sympathetic ganglion development	SEMA3A; NRP2		0.0414055	GO:0048538	thymus development	SHH; EPHB3; MAPK1
0.0387449	GO:0099560	synaptic membrane adhesion	LRFN5; NTNG2; PCDH17		0.0420715	GO:0007265	Ras protein signal transduction	RTN4R; RALGPS1; RASGRF1; RAB26; PLK2; ARHGEF3; ARHGEF39; RASGRP1; DLC1; NRP1
0.039405	GO:1901292	nucleoside phosphate catabolic process	PNP; PDE1A; VCP; ENO2; PDE7B; HTR2A; PDE4B		0.0426277	GO:0007157	heterophilic cell-cell adhesion via plasma membrane cell adhesion molecules	ALCAM; TENM1; IGSF21
0.039405	GO:0072523	purine-containing compound catabolic process	PNP; PDE1A; PDE7B; PDE4B		0.0426277	GO:0048635	negative regulation of muscle organ development	RGS4; LEF1; SOX6
0.0400479	GO:0001952	regulation of cell-matrix adhesion	LRP1; ONECUT1; SKAP1; WNT4; POSTN; ARHGAP6		0.0434072	GO:0001656	metanephros development	SHH; ITGA8; GREM1; EYA1
0.0413233	GO:0045661	regulation of myoblast differentiation	IGFBP3; SOX9; CXCL14; ANKRD2		0.0434072	GO:0051246	regulation of protein metabolic process	RASGRP1; TNFAIP8L3; CDKN1C; PLK2; WFDC1; JCAD; PRKCQ; TENM1; TRIB1; ITIH3; SEMA4C; RNF217; PROX1; RGS4; HBEGF; MAPK1; PIK3R3; MBP; NECAB1; MAP3K15; NKD1; KISS1; GREM1; OPRK1; ENPP2; VTN; PER2; CHRNA3; SHH; LEF1; NRP1; BMP5; PTPRT; RAB26; DLC1; UBE2C; GRIN2A; ENC1; COL6A3
0.0438406	GO:0070344	regulation of fat cell proliferation	VSTM2A; FGF10		0.0434481	GO:0060986	endocrine hormone secretion	OPRK1; KISS1; GAL
0.0438406	GO:0060441	epithelial tube branching involved in lung morphogenesis	WNT2B; FGF10; SOX9		0.0477195	GO:0001710	mesodermal cell fate commitment	EYA1; EYA2
0.0438406	GO:1905606	regulation of presynapse assembly	FZD1; LRFN5; NTNG2		0.0477195	GO:0048557	embryonic digestive tract morphogenesis	SHH; TCF7
0.0438406	GO:0061572	actin filament bundle organization	AIF1L; ESPN; TMEFF2; PPM1E; WNT4; ARHGAP6; TESK1		0.0477195	GO:0090185	negative regulation of kidney development	SHH; GREM1
